# Supplementary material for: Human migration and the spread of malaria parasites to the New World
Source: Sci Rep. 2018 Jan 31;8:1993. doi: 10.1038/s41598-018-19554-0 (PMC5792595; doi:10.1038/s41598-018-19554-0)
Supplement: Supplementary file 2 — Supplementary Dataset 1 [file 41598_2018_19554_MOESM2_ESM.xlsx]

## Sheet: mtDNA_Pf
NCBIAccession	Samplename	Locality	Country	Region	Author
AB570973.1	Br446M1	Acre	Brazil	South_America	Tanabe et al., 2010
AB570994.1	BrP9	Para	Brazil	South_America	Tanabe et al., 2010
AB570993.1	BrP6	Para	Brazil	South_America	Tanabe et al., 2010
AB570992.1	BrP45	Para	Brazil	South_America	Tanabe et al., 2010
AB570991.1	BrP42	Para	Brazil	South_America	Tanabe et al., 2010
AB570990.1	BrP34	Para	Brazil	South_America	Tanabe et al., 2010
AB570989.1	BrP27	Para	Brazil	South_America	Tanabe et al., 2010
AB570988.1	BrP25	Para	Brazil	South_America	Tanabe et al., 2010
AB570987.1	BrP20	Para	Brazil	South_America	Tanabe et al., 2010
AB570986.1	BrP12	Para	Brazil	South_America	Tanabe et al., 2010
AB570985.1	BrBE28-99		Brazil	South_America	Tanabe et al., 2010
AB570984.1	BrB7		Brazil	South_America	Tanabe et al., 2010
AB570983.1	BrB6	Amapa	Brazil	South_America	Tanabe et al., 2010
AB570982.1	BrB5	Mato_Grosso	Brazil	South_America	Tanabe et al., 2010
AB570981.1	BrB3	Para	Brazil	South_America	Tanabe et al., 2010
AB570980.1	BrB2	Para	Brazil	South_America	Tanabe et al., 2010
AB570979.1	BrB1	Para	Brazil	South_America	Tanabe et al., 2010
AB570978.1	BrAM91	Mato_Grosso	Brazil	South_America	Tanabe et al., 2010
AB570977.1	BrAM411	Para	Brazil	South_America	Tanabe et al., 2010
AB570976.1	BrAM311	Mato_Grosso	Brazil	South_America	Tanabe et al., 2010
AB570975.1	Br483		Brazil	South_America	Tanabe et al., 2010
AB570974.1	Br477M1	Acre	Brazil	South_America	Tanabe et al., 2010
AB570972.1	Br439M1	Acre	Brazil	South_America	Tanabe et al., 2010
AB570971.1	Br433M1	Acre	Brazil	South_America	Tanabe et al., 2010
AB570970.1	Br429		Brazil	South_America	Tanabe et al., 2010
AB570969.1	Br425M1	Acre	Brazil	South_America	Tanabe et al., 2010
AB570968.1	Br419M3	Acre	Brazil	South_America	Tanabe et al., 2010
AB570967.1	Br419M2	Acre	Brazil	South_America	Tanabe et al., 2010
AB570966.1	Br419M1	Acre	Brazil	South_America	Tanabe et al., 2010
AB570965.1	Br411M1	Acre	Brazil	South_America	Tanabe et al., 2010
AB570964.1	Br402M1	Acre	Brazil	South_America	Tanabe et al., 2010
AB570963.1	Br402-95		Brazil	South_America	Tanabe et al., 2010
AB570962.1	Br380M4	Acre	Brazil	South_America	Tanabe et al., 2010
AB570961.1	Br374M1	Acre	Brazil	South_America	Tanabe et al., 2010
AB570960.1	Br372M3	Acre	Brazil	South_America	Tanabe et al., 2010
AB570959.1	Br372M2	Acre	Brazil	South_America	Tanabe et al., 2010
AB570958.1	Br35M1	Acre	Brazil	South_America	Tanabe et al., 2010
AB570957.1	Br333-94		Brazil	South_America	Tanabe et al., 2010
AB570956.1	Br326M2	Acre	Brazil	South_America	Tanabe et al., 2010
AB570955.1	Br323-94		Brazil	South_America	Tanabe et al., 2010
AB570954.1	Br291		Brazil	South_America	Tanabe et al., 2010
AB570953.1	Br265M2	Acre	Brazil	South_America	Tanabe et al., 2010
AB570952.1	Br263M1	Acre	Brazil	South_America	Tanabe et al., 2010
AB570951.1	97G224-86		Vanuatu	Melanesia	Tanabe et al., 2013
AB570950.1	97G221-96		Vanuatu	Melanesia	Tanabe et al., 2013
AB570949.1	97G220-36		Vanuatu	Melanesia	Tanabe et al., 2013
AB570948.1	97G220-30		Vanuatu	Melanesia	Tanabe et al., 2013
AB570947.1	98M305-95		Vanuatu	Melanesia	Tanabe et al., 2013
AB570946.1	98M305-56		Vanuatu	Melanesia	Tanabe et al., 2013
AB570945.1	98M305-49		Vanuatu	Melanesia	Tanabe et al., 2013
AB570944.1	98M305-158		Vanuatu	Melanesia	Tanabe et al., 2013
AB570943.1	98M305-147		Vanuatu	Melanesia	Tanabe et al., 2013
AB570942.1	98M305-141		Vanuatu	Melanesia	Tanabe et al., 2013
AB570941.1	98M305-136		Vanuatu	Melanesia	Tanabe et al., 2013
AB570940.1	98M305-101		Vanuatu	Melanesia	Tanabe et al., 2013
AB570939.1	98M304-91		Vanuatu	Melanesia	Tanabe et al., 2013
AB570938.1	98M304-86		Vanuatu	Melanesia	Tanabe et al., 2013
AB570937.1	98M304-70		Vanuatu	Melanesia	Tanabe et al., 2013
AB570936.1	98M304-48		Vanuatu	Melanesia	Tanabe et al., 2013
AB570935.1	98M303-33		Vanuatu	Melanesia	Tanabe et al., 2013
AB570934.1	98P226-53		Vanuatu	Melanesia	Tanabe et al., 2013
AB570933.1	98P226-52		Vanuatu	Melanesia	Tanabe et al., 2013
AB570932.1	98P226-109		Vanuatu	Melanesia	Tanabe et al., 2013
AB570931.1	98P224-69		Vanuatu	Melanesia	Tanabe et al., 2013
AB570930.1	98P224-30		Vanuatu	Melanesia	Tanabe et al., 2013
AB570929.1	98P224-247		Vanuatu	Melanesia	Tanabe et al., 2013
AB570928.1	98P224-17		Vanuatu	Melanesia	Tanabe et al., 2013
AB570927.1	98P224-156		Vanuatu	Melanesia	Tanabe et al., 2013
AB570926.1	97S322-39		Vanuatu	Melanesia	Tanabe et al., 2013
AB570925.1	97S311-2		Vanuatu	Melanesia	Tanabe et al., 2013
AB570924.1	97S310-67		Vanuatu	Melanesia	Tanabe et al., 2013
AB570923.1	97S310-107		Vanuatu	Melanesia	Tanabe et al., 2013
AB570922.1	97S309-34		Vanuatu	Melanesia	Tanabe et al., 2013
AB570921.1	97S307-74		Vanuatu	Melanesia	Tanabe et al., 2013
AB570920.1	97S304-57		Vanuatu	Melanesia	Tanabe et al., 2013
AB570919.1	97S304-51		Vanuatu	Melanesia	Tanabe et al., 2013
AB570918.1	97G224-63		Vanuatu	Melanesia	Tanabe et al., 2013
AB570917.1	97G223-51		Vanuatu	Melanesia	Tanabe et al., 2013
AB570916.1	97G221-99		Vanuatu	Melanesia	Tanabe et al., 2013
AB570915.1	97G221-97		Vanuatu	Melanesia	Tanabe et al., 2013
AB570914.1	97G220-23		Vanuatu	Melanesia	Tanabe et al., 2013
AB570913.1	97G220-53		Vanuatu	Melanesia	Tanabe et al., 2013
AB570912.1	96M320-88		Vanuatu	Melanesia	Tanabe et al., 2013
AB570911.1	96M320-60		Vanuatu	Melanesia	Tanabe et al., 2013
AB570910.1	96M320-58		Vanuatu	Melanesia	Tanabe et al., 2013
AB570909.1	96M320-50		Vanuatu	Melanesia	Tanabe et al., 2013
AB570908.1	96M320-29		Vanuatu	Melanesia	Tanabe et al., 2013
AB570907.1	96M320-164		Vanuatu	Melanesia	Tanabe et al., 2013
AB570906.1	96M320-161		Vanuatu	Melanesia	Tanabe et al., 2013
AB570905.1	96M320-129		Vanuatu	Melanesia	Tanabe et al., 2013
AB570904.1	96M319-67		Vanuatu	Melanesia	Tanabe et al., 2013
AB570903.1	96M319-225		Vanuatu	Melanesia	Tanabe et al., 2013
AB570902.1	96M307-157		Vanuatu	Melanesia	Tanabe et al., 2013
AB570901.1	96M305-83		Vanuatu	Melanesia	Tanabe et al., 2013
AB570900.1	98M305-170		Vanuatu	Melanesia	Tanabe et al., 2013
AB570899.1	98M305-113		Vanuatu	Melanesia	Tanabe et al., 2013
AB570898.1	98M305-112		Vanuatu	Melanesia	Tanabe et al., 2013
AB570897.1	98M304-37		Vanuatu	Melanesia	Tanabe et al., 2013
AB570896.1	96M319-71		Vanuatu	Melanesia	Tanabe et al., 2013
AB570895.1	96M319-129		Vanuatu	Melanesia	Tanabe et al., 2013
AB570894.1	96M308-183		Vanuatu	Melanesia	Tanabe et al., 2013
AB570893.1	98M305-68		Vanuatu	Melanesia	Tanabe et al., 2013
AB570892.1	98M305-62		Vanuatu	Melanesia	Tanabe et al., 2013
AB570891.1	98M305-55		Vanuatu	Melanesia	Tanabe et al., 2013
AB570890.1	98M305-41		Vanuatu	Melanesia	Tanabe et al., 2013
AB570889.1	98M305-231		Vanuatu	Melanesia	Tanabe et al., 2013
AB570888.1	98M305-211		Vanuatu	Melanesia	Tanabe et al., 2013
AB570887.1	98M305-20		Vanuatu	Melanesia	Tanabe et al., 2013
AB570886.1	98M305-153		Vanuatu	Melanesia	Tanabe et al., 2013
AB570885.1	98M305-131		Vanuatu	Melanesia	Tanabe et al., 2013
AB570884.1	98M305-10		Vanuatu	Melanesia	Tanabe et al., 2013
AB570883.1	98M305-1		Vanuatu	Melanesia	Tanabe et al., 2013
AB570882.1	98M304-65		Vanuatu	Melanesia	Tanabe et al., 2013
AB570881.1	98M304-279		Vanuatu	Melanesia	Tanabe et al., 2013
AB570880.1	98M304-277		Vanuatu	Melanesia	Tanabe et al., 2013
AB570879.1	98M304-167		Vanuatu	Melanesia	Tanabe et al., 2013
AB570878.1	98M304-123		Vanuatu	Melanesia	Tanabe et al., 2013
AB570877.1	98P226-97		Vanuatu	Melanesia	Tanabe et al., 2013
AB570876.1	98P226-91		Vanuatu	Melanesia	Tanabe et al., 2013
AB570875.1	98P226-243		Vanuatu	Melanesia	Tanabe et al., 2013
AB570874.1	98P225-23		Vanuatu	Melanesia	Tanabe et al., 2013
AB570873.1	98P225-19		Vanuatu	Melanesia	Tanabe et al., 2013
AB570872.1	98P225-18		Vanuatu	Melanesia	Tanabe et al., 2013
AB570871.1	98P224-85		Vanuatu	Melanesia	Tanabe et al., 2013
AB570870.1	98P224-6		Vanuatu	Melanesia	Tanabe et al., 2013
AB570869.1	98P224-55		Vanuatu	Melanesia	Tanabe et al., 2013
AB570868.1	98P224-52		Vanuatu	Melanesia	Tanabe et al., 2013
AB570867.1	98P224-44		Vanuatu	Melanesia	Tanabe et al., 2013
AB570866.1	98P224-38		Vanuatu	Melanesia	Tanabe et al., 2013
AB570865.1	98P224-200		Vanuatu	Melanesia	Tanabe et al., 2013
AB570864.1	98P224-177		Vanuatu	Melanesia	Tanabe et al., 2013
AB570863.1	98P224-11		Vanuatu	Melanesia	Tanabe et al., 2013
AB570862.1	98P224-1		Vanuatu	Melanesia	Tanabe et al., 2013
AB570861.1	97S325-14		Vanuatu	Melanesia	Tanabe et al., 2013
AB570860.1	97S325-100		Vanuatu	Melanesia	Tanabe et al., 2013
AB570859.1	97S322-51		Vanuatu	Melanesia	Tanabe et al., 2013
AB570858.1	97S310-79		Vanuatu	Melanesia	Tanabe et al., 2013
AB570857.1	97S309-8		Vanuatu	Melanesia	Tanabe et al., 2013
AB570856.1	97S309-55		Vanuatu	Melanesia	Tanabe et al., 2013
AB570855.1	97S306-59		Vanuatu	Melanesia	Tanabe et al., 2013
AB570854.1	97S306-5		Vanuatu	Melanesia	Tanabe et al., 2013
AB570853.1	97S306-40		Vanuatu	Melanesia	Tanabe et al., 2013
AB570852.1	97S304-89		Vanuatu	Melanesia	Tanabe et al., 2013
AB570851.1	97S304-63		Vanuatu	Melanesia	Tanabe et al., 2013
AB570850.1	97S304-61		Vanuatu	Melanesia	Tanabe et al., 2013
AB570849.1	97S304-19		Vanuatu	Melanesia	Tanabe et al., 2013
AB570848.1	97G317-65		Vanuatu	Melanesia	Tanabe et al., 2013
AB570847.1	97G317-40		Vanuatu	Melanesia	Tanabe et al., 2013
AB570846.1	97G316-78		Vanuatu	Melanesia	Tanabe et al., 2013
AB570845.1	97G224-95		Vanuatu	Melanesia	Tanabe et al., 2013
AB570844.1	97G224-58		Vanuatu	Melanesia	Tanabe et al., 2013
AB570843.1	97G224-19		Vanuatu	Melanesia	Tanabe et al., 2013
AB570842.1	97G223-43		Vanuatu	Melanesia	Tanabe et al., 2013
AB570841.1	97G220-60		Vanuatu	Melanesia	Tanabe et al., 2013
AB570840.1	97G220-59		Vanuatu	Melanesia	Tanabe et al., 2013
AB570839.1	97G220-58		Vanuatu	Melanesia	Tanabe et al., 2013
AB570838.1	97G220-29		Vanuatu	Melanesia	Tanabe et al., 2013
AB570837.1	97G220-24		Vanuatu	Melanesia	Tanabe et al., 2013
AB570836.1	97G220-146		Vanuatu	Melanesia	Tanabe et al., 2013
AB570835.1	97G220-113		Vanuatu	Melanesia	Tanabe et al., 2013
AB570834.1	97G220-111		Vanuatu	Melanesia	Tanabe et al., 2013
AB570833.1	97G220-105		Vanuatu	Melanesia	Tanabe et al., 2013
AB570832.1	96M320-86		Vanuatu	Melanesia	Tanabe et al., 2013
AB570831.1	96M320-74		Vanuatu	Melanesia	Tanabe et al., 2013
AB570830.1	96M320-57		Vanuatu	Melanesia	Tanabe et al., 2013
AB570829.1	96M320-36		Vanuatu	Melanesia	Tanabe et al., 2013
AB570828.1	96M320-158		Vanuatu	Melanesia	Tanabe et al., 2013
AB570827.1	96M320-153		Vanuatu	Melanesia	Tanabe et al., 2013
AB570826.1	96M320-137		Vanuatu	Melanesia	Tanabe et al., 2013
AB570825.1	96M320-114		Vanuatu	Melanesia	Tanabe et al., 2013
AB570824.1	96M320-100		Vanuatu	Melanesia	Tanabe et al., 2013
AB570823.1	96M319-27		Vanuatu	Melanesia	Tanabe et al., 2013
AB570822.1	96M319-19		Vanuatu	Melanesia	Tanabe et al., 2013
AB570821.1	96M308-61		Vanuatu	Melanesia	Tanabe et al., 2013
AB570820.1	96M308-276		Vanuatu	Melanesia	Tanabe et al., 2013
AB570819.1	96M307-76		Vanuatu	Melanesia	Tanabe et al., 2013
AB570818.1	96M307-123		Vanuatu	Melanesia	Tanabe et al., 2013
AB570817.1	Sol95-351		Solomon_Islands	Melanesia	Tanabe et al., 2013
AB570816.1	Sol95-346		Solomon_Islands	Melanesia	Tanabe et al., 2013
AB570815.1	Sol95-342		Solomon_Islands	Melanesia	Tanabe et al., 2013
AB570814.1	Sol95-341		Solomon_Islands	Melanesia	Tanabe et al., 2013
AB570813.1	Sol95-339		Solomon_Islands	Melanesia	Tanabe et al., 2013
AB570812.1	Sol95-336		Solomon_Islands	Melanesia	Tanabe et al., 2013
AB570811.1	Sol95-335		Solomon_Islands	Melanesia	Tanabe et al., 2013
AB570810.1	Sol95-333		Solomon_Islands	Melanesia	Tanabe et al., 2013
AB570809.1	Sol95-331		Solomon_Islands	Melanesia	Tanabe et al., 2013
AB570808.1	Sol95-330		Solomon_Islands	Melanesia	Tanabe et al., 2013
AB570807.1	Sol95-328		Solomon_Islands	Melanesia	Tanabe et al., 2013
AB570806.1	Sol95-327		Solomon_Islands	Melanesia	Tanabe et al., 2013
AB570805.1	Sol95-323		Solomon_Islands	Melanesia	Tanabe et al., 2013
AB570804.1	Sol95-314		Solomon_Islands	Melanesia	Tanabe et al., 2013
AB570803.1	Sol95-308		Solomon_Islands	Melanesia	Tanabe et al., 2013
AB570802.1	Sol95-306		Solomon_Islands	Melanesia	Tanabe et al., 2013
AB570801.1	Sol95-303		Solomon_Islands	Melanesia	Tanabe et al., 2013
AB570800.1	Sol95-244		Solomon_Islands	Melanesia	Tanabe et al., 2013
AB570799.1	Sol95-241		Solomon_Islands	Melanesia	Tanabe et al., 2013
AB570798.1	Sol95-228		Solomon_Islands	Melanesia	Tanabe et al., 2013
AB570797.1	Sol95-226		Solomon_Islands	Melanesia	Tanabe et al., 2013
AB570796.1	Sol95-209		Solomon_Islands	Melanesia	Tanabe et al., 2013
AB570795.1	Sol95-207		Solomon_Islands	Melanesia	Tanabe et al., 2013
AB570794.1	Sol95-205		Solomon_Islands	Melanesia	Tanabe et al., 2013
AB570793.1	Sol95-142		Solomon_Islands	Melanesia	Tanabe et al., 2013
AB570792.1	Sol95-141		Solomon_Islands	Melanesia	Tanabe et al., 2013
AB570791.1	Sol95-136		Solomon_Islands	Melanesia	Tanabe et al., 2013
AB570790.1	Sol95-132		Solomon_Islands	Melanesia	Tanabe et al., 2013
AB570789.1	Sol95-131		Solomon_Islands	Melanesia	Tanabe et al., 2013
AB570788.1	Sol95-129		Solomon_Islands	Melanesia	Tanabe et al., 2013
AB570787.1	Sol95-128		Solomon_Islands	Melanesia	Tanabe et al., 2013
AB570786.1	Sol95-126		Solomon_Islands	Melanesia	Tanabe et al., 2013
AB570785.1	Sol95-124		Solomon_Islands	Melanesia	Tanabe et al., 2013
AB570784.1	Sol95-123		Solomon_Islands	Melanesia	Tanabe et al., 2013
AB570783.1	Sol95-122		Solomon_Islands	Melanesia	Tanabe et al., 2013
AB570782.1	Sol95-121		Solomon_Islands	Melanesia	Tanabe et al., 2013
AB570781.1	Sol95-120		Solomon_Islands	Melanesia	Tanabe et al., 2013
AB570780.1	Sol95-119		Solomon_Islands	Melanesia	Tanabe et al., 2013
AB570779.1	Sol95-118		Solomon_Islands	Melanesia	Tanabe et al., 2013
AB570778.1	Sol95-117		Solomon_Islands	Melanesia	Tanabe et al., 2013
AB570777.1	Sol95-116		Solomon_Islands	Melanesia	Tanabe et al., 2013
AB570776.1	Sol95-113		Solomon_Islands	Melanesia	Tanabe et al., 2013
AB570775.1	Sol95-111		Solomon_Islands	Melanesia	Tanabe et al., 2013
AB570774.1	Sol95-110		Solomon_Islands	Melanesia	Tanabe et al., 2013
AB570773.1	Sol95-109		Solomon_Islands	Melanesia	Tanabe et al., 2013
AB570772.1	Sol95-108		Solomon_Islands	Melanesia	Tanabe et al., 2013
AB570771.1	Sol95-107		Solomon_Islands	Melanesia	Tanabe et al., 2013
AB570770.1	Sol95-105		Solomon_Islands	Melanesia	Tanabe et al., 2013
AB570769.1	Sol95-104		Solomon_Islands	Melanesia	Tanabe et al., 2013
AB570768.1	Sol95-103		Solomon_Islands	Melanesia	Tanabe et al., 2013
AB570767.1	Sol95-102		Solomon_Islands	Melanesia	Tanabe et al., 2013
AB570766.1	PNGMAD20		Papua_New_Guinea	Melanesia	Tanabe et al., 2013
AB570765.1	PNG228-311		Papua_New_Guinea	Melanesia	Tanabe et al., 2013
AB570764.1	PNG228-310		Papua_New_Guinea	Melanesia	Tanabe et al., 2013
AB570763.1	PNG228-250		Papua_New_Guinea	Melanesia	Tanabe et al., 2013
AB570762.1	PNG228-200b		Papua_New_Guinea	Melanesia	Tanabe et al., 2013
AB570761.1	PNG228-165		Papua_New_Guinea	Melanesia	Tanabe et al., 2013
AB570760.1	PNG228-144		Papua_New_Guinea	Melanesia	Tanabe et al., 2013
AB570759.1	PNG228-100		Papua_New_Guinea	Melanesia	Tanabe et al., 2013
AB570758.1	PNG228-063		Papua_New_Guinea	Melanesia	Tanabe et al., 2013
AB570757.1	PNG227-209		Papua_New_Guinea	Melanesia	Tanabe et al., 2013
AB570756.1	PNG227-204		Papua_New_Guinea	Melanesia	Tanabe et al., 2013
AB570755.1	PNG227-167		Papua_New_Guinea	Melanesia	Tanabe et al., 2013
AB570754.1	PNG225-255		Papua_New_Guinea	Melanesia	Tanabe et al., 2013
AB570753.1	PNG225-134		Papua_New_Guinea	Melanesia	Tanabe et al., 2013
AB570752.1	PNG225-116		Papua_New_Guinea	Melanesia	Tanabe et al., 2013
AB570751.1	PNG225-110		Papua_New_Guinea	Melanesia	Tanabe et al., 2013
AB570750.1	PNG225-098		Papua_New_Guinea	Melanesia	Tanabe et al., 2013
AB570749.1	PNG225-081		Papua_New_Guinea	Melanesia	Tanabe et al., 2013
AB570748.1	PNG225-080		Papua_New_Guinea	Melanesia	Tanabe et al., 2013
AB570747.1	PNG225-056		Papua_New_Guinea	Melanesia	Tanabe et al., 2013
AB570746.1	PNG225-055		Papua_New_Guinea	Melanesia	Tanabe et al., 2013
AB570745.1	PNG225-053		Papua_New_Guinea	Melanesia	Tanabe et al., 2013
AB570744.1	PNG225-022		Papua_New_Guinea	Melanesia	Tanabe et al., 2013
AB570743.1	PNG221-168		Papua_New_Guinea	Melanesia	Tanabe et al., 2013
AB570742.1	PNG221-008		Papua_New_Guinea	Melanesia	Tanabe et al., 2013
AB570741.1	PNG220-183		Papua_New_Guinea	Melanesia	Tanabe et al., 2013
AB570740.1	PNG220-168		Papua_New_Guinea	Melanesia	Tanabe et al., 2013
AB570739.1	PNG220-114		Papua_New_Guinea	Melanesia	Tanabe et al., 2013
AB570738.1	PNG220-065		Papua_New_Guinea	Melanesia	Tanabe et al., 2013
AB570737.1	PNG218-188		Papua_New_Guinea	Melanesia	Tanabe et al., 2013
AB570736.1	PNG218-127		Papua_New_Guinea	Melanesia	Tanabe et al., 2013
AB570735.1	PNG218-111		Papua_New_Guinea	Melanesia	Tanabe et al., 2013
AB570734.1	PNG218-057		Papua_New_Guinea	Melanesia	Tanabe et al., 2013
AB570733.1	PNG218-008		Papua_New_Guinea	Melanesia	Tanabe et al., 2013
AB570732.1	PNG912-130		Papua_New_Guinea	Melanesia	Tanabe et al., 2013
AB570731.1	PNG912-096		Papua_New_Guinea	Melanesia	Tanabe et al., 2013
AB570730.1	PNG912-095		Papua_New_Guinea	Melanesia	Tanabe et al., 2013
AB570729.1	PNG912-082		Papua_New_Guinea	Melanesia	Tanabe et al., 2013
AB570728.1	PNG912-070		Papua_New_Guinea	Melanesia	Tanabe et al., 2013
AB570727.1	PNG912-067		Papua_New_Guinea	Melanesia	Tanabe et al., 2013
AB570726.1	PNG912-056		Papua_New_Guinea	Melanesia	Tanabe et al., 2013
AB570725.1	PNG912-035		Papua_New_Guinea	Melanesia	Tanabe et al., 2013
AB570724.1	PNG912-001		Papua_New_Guinea	Melanesia	Tanabe et al., 2013
AB570723.1	PNG906-116		Papua_New_Guinea	Melanesia	Tanabe et al., 2013
AB570722.1	PNG906-026		Papua_New_Guinea	Melanesia	Tanabe et al., 2013
AB570721.1	PNG904-153		Papua_New_Guinea	Melanesia	Tanabe et al., 2013
AB570720.1	PNG904-130		Papua_New_Guinea	Melanesia	Tanabe et al., 2013
AB570719.1	PNG904-090		Papua_New_Guinea	Melanesia	Tanabe et al., 2013
AB570718.1	PNG904-072		Papua_New_Guinea	Melanesia	Tanabe et al., 2013
AB570717.1	PNG904-051		Papua_New_Guinea	Melanesia	Tanabe et al., 2013
AB570716.1	PNG904-042		Papua_New_Guinea	Melanesia	Tanabe et al., 2013
AB570715.1	PNG904-018		Papua_New_Guinea	Melanesia	Tanabe et al., 2013
AB570714.1	PNG903-172		Papua_New_Guinea	Melanesia	Tanabe et al., 2013
AB570713.1	PNG903-145		Papua_New_Guinea	Melanesia	Tanabe et al., 2013
AB570712.1	PNG903-136		Papua_New_Guinea	Melanesia	Tanabe et al., 2013
AB570711.1	PNG903-113		Papua_New_Guinea	Melanesia	Tanabe et al., 2013
AB570710.1	PNG903-016		Papua_New_Guinea	Melanesia	Tanabe et al., 2013
AB570709.1	PNG903-010		Papua_New_Guinea	Melanesia	Tanabe et al., 2013
AB570708.1	PNG830-067		Papua_New_Guinea	Melanesia	Tanabe et al., 2013
AB570707.1	PNG830-058		Papua_New_Guinea	Melanesia	Tanabe et al., 2013
AB570706.1	PNG830-048		Papua_New_Guinea	Melanesia	Tanabe et al., 2013
AB570705.1	PNG829-123		Papua_New_Guinea	Melanesia	Tanabe et al., 2013
AB570704.1	PNG829-122		Papua_New_Guinea	Melanesia	Tanabe et al., 2013
AB570703.1	PNG829-106		Papua_New_Guinea	Melanesia	Tanabe et al., 2013
AB570702.1	PNG829-075		Papua_New_Guinea	Melanesia	Tanabe et al., 2013
AB570701.1	PNG829-060		Papua_New_Guinea	Melanesia	Tanabe et al., 2013
AB570700.1	PNG829-035		Papua_New_Guinea	Melanesia	Tanabe et al., 2013
AB570699.1	PNG829-019		Papua_New_Guinea	Melanesia	Tanabe et al., 2013
AB570698.1	PNG829-017		Papua_New_Guinea	Melanesia	Tanabe et al., 2013
AB570697.1	PNG829-006		Papua_New_Guinea	Melanesia	Tanabe et al., 2013
AB570696.1	PNG829-005		Papua_New_Guinea	Melanesia	Tanabe et al., 2013
AB570695.1	PNG828-158		Papua_New_Guinea	Melanesia	Tanabe et al., 2013
AB570694.1	PNG828-140		Papua_New_Guinea	Melanesia	Tanabe et al., 2013
AB570693.1	PNG828-139		Papua_New_Guinea	Melanesia	Tanabe et al., 2013
AB570692.1	PNG828-138		Papua_New_Guinea	Melanesia	Tanabe et al., 2013
AB570691.1	PNG828-134		Papua_New_Guinea	Melanesia	Tanabe et al., 2013
AB570690.1	PNG828-130		Papua_New_Guinea	Melanesia	Tanabe et al., 2013
AB570689.1	PNG828-107		Papua_New_Guinea	Melanesia	Tanabe et al., 2013
AB570688.1	PNG828-103		Papua_New_Guinea	Melanesia	Tanabe et al., 2013
AB570687.1	PNG828-094		Papua_New_Guinea	Melanesia	Tanabe et al., 2013
AB570686.1	PNG828-088		Papua_New_Guinea	Melanesia	Tanabe et al., 2013
AB570685.1	PNG828-076		Papua_New_Guinea	Melanesia	Tanabe et al., 2013
AB570684.1	PNG828-064		Papua_New_Guinea	Melanesia	Tanabe et al., 2013
AB570683.1	PNG828-043		Papua_New_Guinea	Melanesia	Tanabe et al., 2013
AB570682.1	PNG828-036		Papua_New_Guinea	Melanesia	Tanabe et al., 2013
AB570681.1	PNG828-006		Papua_New_Guinea	Melanesia	Tanabe et al., 2013
AB570680.1	PNG827-046		Papua_New_Guinea	Melanesia	Tanabe et al., 2013
AB570679.1	PNG827-031		Papua_New_Guinea	Melanesia	Tanabe et al., 2013
AB570678.1	PNG827-002		Papua_New_Guinea	Melanesia	Tanabe et al., 2013
AB570677.1	Pal97-115		Philippines	Southeast_Asia	Tanabe et al., 2013
AB570676.1	Pal97-109		Philippines	Southeast_Asia	Tanabe et al., 2013
AB570675.1	Pal97-108		Philippines	Southeast_Asia	Tanabe et al., 2013
AB570674.1	Pal97-107		Philippines	Southeast_Asia	Tanabe et al., 2013
AB570673.1	Pal97-105		Philippines	Southeast_Asia	Tanabe et al., 2013
AB570672.1	Pal97-102		Philippines	Southeast_Asia	Tanabe et al., 2013
AB570671.1	Pal97-101		Philippines	Southeast_Asia	Tanabe et al., 2013
AB570670.1	Pal97-100		Philippines	Southeast_Asia	Tanabe et al., 2013
AB570669.1	Pal97-098		Philippines	Southeast_Asia	Tanabe et al., 2013
AB570668.1	Pal97-097		Philippines	Southeast_Asia	Tanabe et al., 2013
AB570667.1	Pal97-095		Philippines	Southeast_Asia	Tanabe et al., 2013
AB570666.1	Pal97-089		Philippines	Southeast_Asia	Tanabe et al., 2013
AB570665.1	Pal97-085		Philippines	Southeast_Asia	Tanabe et al., 2013
AB570664.1	Pal97-084		Philippines	Southeast_Asia	Tanabe et al., 2013
AB570663.1	Pal97-082		Philippines	Southeast_Asia	Tanabe et al., 2013
AB570662.1	Pal97-078		Philippines	Southeast_Asia	Tanabe et al., 2013
AB570661.1	Pal97-074		Philippines	Southeast_Asia	Tanabe et al., 2013
AB570660.1	Pal97-072		Philippines	Southeast_Asia	Tanabe et al., 2013
AB570659.1	Pal97-071		Philippines	Southeast_Asia	Tanabe et al., 2013
AB570658.1	Pal97-070		Philippines	Southeast_Asia	Tanabe et al., 2013
AB570657.1	Pal97-066		Philippines	Southeast_Asia	Tanabe et al., 2013
AB570656.1	Pal97-064		Philippines	Southeast_Asia	Tanabe et al., 2013
AB570655.1	Pal97-062		Philippines	Southeast_Asia	Tanabe et al., 2013
AB570654.1	Pal97-058		Philippines	Southeast_Asia	Tanabe et al., 2013
AB570653.1	Pal97-054		Philippines	Southeast_Asia	Tanabe et al., 2013
AB570652.1	Pal97-053		Philippines	Southeast_Asia	Tanabe et al., 2013
AB570651.1	Pal97-052		Philippines	Southeast_Asia	Tanabe et al., 2013
AB570650.1	Pal97-051		Philippines	Southeast_Asia	Tanabe et al., 2013
AB570649.1	Pal97-050		Philippines	Southeast_Asia	Tanabe et al., 2013
AB570648.1	Pal97-047		Philippines	Southeast_Asia	Tanabe et al., 2013
AB570647.1	Pal97-046		Philippines	Southeast_Asia	Tanabe et al., 2013
AB570646.1	Pal97-045		Philippines	Southeast_Asia	Tanabe et al., 2013
AB570645.1	Pal97-042		Philippines	Southeast_Asia	Tanabe et al., 2013
AB570644.1	Pal97-039		Philippines	Southeast_Asia	Tanabe et al., 2013
AB570643.1	Pal97-037		Philippines	Southeast_Asia	Tanabe et al., 2013
AB570642.1	Pal97-033		Philippines	Southeast_Asia	Tanabe et al., 2013
AB570641.1	Pal97-031		Philippines	Southeast_Asia	Tanabe et al., 2013
AB570640.1	Pal97-026		Philippines	Southeast_Asia	Tanabe et al., 2013
AB570639.1	Pal97-025		Philippines	Southeast_Asia	Tanabe et al., 2013
AB570638.1	Pal97-024		Philippines	Southeast_Asia	Tanabe et al., 2013
AB570637.1	Pal97-023		Philippines	Southeast_Asia	Tanabe et al., 2013
AB570636.1	Pal97-020		Philippines	Southeast_Asia	Tanabe et al., 2013
AB570635.1	Pal97-018		Philippines	Southeast_Asia	Tanabe et al., 2013
AB570634.1	Pal97-015		Philippines	Southeast_Asia	Tanabe et al., 2013
AB570633.1	Pal97-014		Philippines	Southeast_Asia	Tanabe et al., 2013
AB570632.1	Pal97-012		Philippines	Southeast_Asia	Tanabe et al., 2013
AB570631.1	Pal97-011		Philippines	Southeast_Asia	Tanabe et al., 2013
AB570630.1	Pal97-010		Philippines	Southeast_Asia	Tanabe et al., 2013
AB570629.1	Pal97-007		Philippines	Southeast_Asia	Tanabe et al., 2013
AB570628.1	Pal97-006		Philippines	Southeast_Asia	Tanabe et al., 2013
AB570627.1	Pal97-005		Philippines	Southeast_Asia	Tanabe et al., 2013
AB570626.1	Pal97-004		Philippines	Southeast_Asia	Tanabe et al., 2013
AB570625.1	Pal97-003		Philippines	Southeast_Asia	Tanabe et al., 2013
AB570624.1	Pal97-002		Philippines	Southeast_Asia	Tanabe et al., 2013
AB570623.1	T9-102		Thailand	Southeast_Asia	Tanabe et al., 2013
AB570622.1	T9-96		Thailand	Southeast_Asia	Tanabe et al., 2013
AB570621.1	T9-94		Thailand	Southeast_Asia	Tanabe et al., 2013
AB570620.1	T946		Thailand	Southeast_Asia	Tanabe et al., 2013
AB570619.1	T844		Thailand	Southeast_Asia	Tanabe et al., 2013
AB570618.1	T842		Thailand	Southeast_Asia	Tanabe et al., 2013
AB570617.1	T838		Thailand	Southeast_Asia	Tanabe et al., 2013
AB570616.1	T837		Thailand	Southeast_Asia	Tanabe et al., 2013
AB570615.1	T836		Thailand	Southeast_Asia	Tanabe et al., 2013
AB570614.1	T828		Thailand	Southeast_Asia	Tanabe et al., 2013
AB570613.1	T815		Thailand	Southeast_Asia	Tanabe et al., 2013
AB570612.1	T807		Thailand	Southeast_Asia	Tanabe et al., 2013
AB570611.1	T806		Thailand	Southeast_Asia	Tanabe et al., 2013
AB570610.1	TiMS95-262		Thailand	Southeast_Asia	Tanabe et al., 2013
AB570609.1	TiMS95-260		Thailand	Southeast_Asia	Tanabe et al., 2013
AB570608.1	TiMS95-253		Thailand	Southeast_Asia	Tanabe et al., 2013
AB570607.1	TiMS95-247		Thailand	Southeast_Asia	Tanabe et al., 2013
AB570606.1	TiMS95-244		Thailand	Southeast_Asia	Tanabe et al., 2013
AB570605.1	TiMS95-243		Thailand	Southeast_Asia	Tanabe et al., 2013
AB570604.1	TiMS95-239		Thailand	Southeast_Asia	Tanabe et al., 2013
AB570603.1	TiMS95-237		Thailand	Southeast_Asia	Tanabe et al., 2013
AB570602.1	TiMS95-235		Thailand	Southeast_Asia	Tanabe et al., 2013
AB570601.1	TiMS95-222		Thailand	Southeast_Asia	Tanabe et al., 2013
AB570600.1	TiMS95-216		Thailand	Southeast_Asia	Tanabe et al., 2013
AB570599.1	TiMS95-209		Thailand	Southeast_Asia	Tanabe et al., 2013
AB570598.1	TiMS95-208		Thailand	Southeast_Asia	Tanabe et al., 2013
AB570597.1	TiMS95-193		Thailand	Southeast_Asia	Tanabe et al., 2013
AB570596.1	TiMS95-183		Thailand	Southeast_Asia	Tanabe et al., 2013
AB570595.1	TiMS95-173		Thailand	Southeast_Asia	Tanabe et al., 2013
AB570594.1	TiMS95-172		Thailand	Southeast_Asia	Tanabe et al., 2013
AB570593.1	TiMS95-168		Thailand	Southeast_Asia	Tanabe et al., 2013
AB570592.1	TiMS95-164		Thailand	Southeast_Asia	Tanabe et al., 2013
AB570591.1	TiMS95-157		Thailand	Southeast_Asia	Tanabe et al., 2013
AB570590.1	TiMS95-155		Thailand	Southeast_Asia	Tanabe et al., 2013
AB570589.1	TiMS95-149		Thailand	Southeast_Asia	Tanabe et al., 2013
AB570588.1	TiMS95-148		Thailand	Southeast_Asia	Tanabe et al., 2013
AB570587.1	TiMS95-147		Thailand	Southeast_Asia	Tanabe et al., 2013
AB570586.1	TiMS95-139		Thailand	Southeast_Asia	Tanabe et al., 2013
AB570585.1	TiMS95-137		Thailand	Southeast_Asia	Tanabe et al., 2013
AB570584.1	TiMS95-132		Thailand	Southeast_Asia	Tanabe et al., 2013
AB570583.1	TiMS95-129		Thailand	Southeast_Asia	Tanabe et al., 2013
AB570582.1	TiMS95-121		Thailand	Southeast_Asia	Tanabe et al., 2013
AB570581.1	TiMS95-112		Thailand	Southeast_Asia	Tanabe et al., 2013
AB570580.1	TiMS95-110		Thailand	Southeast_Asia	Tanabe et al., 2013
AB570579.1	TiMS95-103		Thailand	Southeast_Asia	Tanabe et al., 2013
AB570578.1	TiMS95-102		Thailand	Southeast_Asia	Tanabe et al., 2013
AB570577.1	TiMS95-100		Thailand	Southeast_Asia	Tanabe et al., 2013
AB570576.1	TiMS95-097		Thailand	Southeast_Asia	Tanabe et al., 2013
AB570575.1	TiMS95-093		Thailand	Southeast_Asia	Tanabe et al., 2013
AB570574.1	TiMS95-090		Thailand	Southeast_Asia	Tanabe et al., 2013
AB570573.1	TiMS95-079		Thailand	Southeast_Asia	Tanabe et al., 2013
AB570572.1	TiMS95-078		Thailand	Southeast_Asia	Tanabe et al., 2013
AB570571.1	TiMS95-077		Thailand	Southeast_Asia	Tanabe et al., 2013
AB570570.1	TiMS95-075		Thailand	Southeast_Asia	Tanabe et al., 2013
AB570569.1	TiMS95-074		Thailand	Southeast_Asia	Tanabe et al., 2013
AB570568.1	TiMS95-071		Thailand	Southeast_Asia	Tanabe et al., 2013
AB570567.1	TiMS95-062		Thailand	Southeast_Asia	Tanabe et al., 2013
AB570566.1	TiMS95-061		Thailand	Southeast_Asia	Tanabe et al., 2013
AB570565.1	TiMS95-057		Thailand	Southeast_Asia	Tanabe et al., 2013
AB570564.1	TiMS95-056		Thailand	Southeast_Asia	Tanabe et al., 2013
AB570563.1	TiMS95-052		Thailand	Southeast_Asia	Tanabe et al., 2013
AB570562.1	TiMS95-051		Thailand	Southeast_Asia	Tanabe et al., 2013
AB570561.1	TiMS95-050		Thailand	Southeast_Asia	Tanabe et al., 2013
AB570560.1	TiMS95-049		Thailand	Southeast_Asia	Tanabe et al., 2013
AB570559.1	TiMS95-046		Thailand	Southeast_Asia	Tanabe et al., 2013
AB570558.1	TiMS95-045		Thailand	Southeast_Asia	Tanabe et al., 2013
AB570557.1	TiMS95-037		Thailand	Southeast_Asia	Tanabe et al., 2013
AB570556.1	TiMS95-036		Thailand	Southeast_Asia	Tanabe et al., 2013
AB570555.1	TiMS95-031		Thailand	Southeast_Asia	Tanabe et al., 2013
AB570554.1	TiMS95-016		Thailand	Southeast_Asia	Tanabe et al., 2013
AB570553.1	TiMS95-015		Thailand	Southeast_Asia	Tanabe et al., 2013
AB570552.1	TiMS95-013		Thailand	Southeast_Asia	Tanabe et al., 2013
AB570551.1	TiMS95-012		Thailand	Southeast_Asia	Tanabe et al., 2013
AB570550.1	TiMS95-011		Thailand	Southeast_Asia	Tanabe et al., 2013
AB570549.1	TiMS95-008		Thailand	Southeast_Asia	Tanabe et al., 2013
AB570548.1	TiMS95-007		Thailand	Southeast_Asia	Tanabe et al., 2013
AB570547.1	TiMS95-005		Thailand	Southeast_Asia	Tanabe et al., 2013
AB570546.1	TiMS95-003		Thailand	Southeast_Asia	Tanabe et al., 2013
AB570545.1	TiMS95-002		Thailand	Southeast_Asia	Tanabe et al., 2013
AB570544.1	TiMS95-001		Thailand	Southeast_Asia	Tanabe et al., 2013
AB570543.1	Gha-RO33		Ghana	Africa	Tanabe et al., 2013
AB570542.1	Gha1110-3		Ghana	Africa	Tanabe et al., 2013
AB570541.1	Gha1109-97		Ghana	Africa	Tanabe et al., 2013
AB570540.1	Gha1109-91		Ghana	Africa	Tanabe et al., 2013
AB570539.1	Gha1109-78		Ghana	Africa	Tanabe et al., 2013
AB570538.1	Gha1109-71		Ghana	Africa	Tanabe et al., 2013
AB570537.1	Gha1109-58		Ghana	Africa	Tanabe et al., 2013
AB570536.1	Gha1109-38		Ghana	Africa	Tanabe et al., 2013
AB570535.1	Gha1109-33		Ghana	Africa	Tanabe et al., 2013
AB570534.1	Gha1109-3		Ghana	Africa	Tanabe et al., 2013
AB570533.1	Gha1109-215		Ghana	Africa	Tanabe et al., 2013
AB570532.1	Gha1109-205		Ghana	Africa	Tanabe et al., 2013
AB570531.1	Gha1109-199		Ghana	Africa	Tanabe et al., 2013
AB570530.1	Gha1109-191		Ghana	Africa	Tanabe et al., 2013
AB570529.1	Gha1109-190		Ghana	Africa	Tanabe et al., 2013
AB570528.1	Gha1109-183		Ghana	Africa	Tanabe et al., 2013
AB570527.1	Gha1109-17		Ghana	Africa	Tanabe et al., 2013
AB570526.1	Gha1109-165		Ghana	Africa	Tanabe et al., 2013
AB570525.1	Gha1109-163		Ghana	Africa	Tanabe et al., 2013
AB570524.1	Gha1109-16		Ghana	Africa	Tanabe et al., 2013
AB570523.1	Gha1109-158		Ghana	Africa	Tanabe et al., 2013
AB570522.1	Gha1109-127		Ghana	Africa	Tanabe et al., 2013
AB570521.1	Gha1109-125		Ghana	Africa	Tanabe et al., 2013
AB570520.1	Gha1109-111		Ghana	Africa	Tanabe et al., 2013
AB570519.1	Gha1109-105		Ghana	Africa	Tanabe et al., 2013
AB570518.1	Gha1108-98		Ghana	Africa	Tanabe et al., 2013
AB570517.1	Gha1108-97		Ghana	Africa	Tanabe et al., 2013
AB570516.1	Gha1108-87		Ghana	Africa	Tanabe et al., 2013
AB570515.1	Gha1108-79		Ghana	Africa	Tanabe et al., 2013
AB570514.1	Gha1108-55		Ghana	Africa	Tanabe et al., 2013
AB570513.1	Gha1108-52		Ghana	Africa	Tanabe et al., 2013
AB570512.1	Gha1108-43		Ghana	Africa	Tanabe et al., 2013
AB570511.1	Gha1108-148		Ghana	Africa	Tanabe et al., 2013
AB570510.1	Gha1108-126		Ghana	Africa	Tanabe et al., 2013
AB570509.1	Gha1108-124		Ghana	Africa	Tanabe et al., 2013
AB570508.1	Gha1108-119		Ghana	Africa	Tanabe et al., 2013
AB570507.1	Gha1108-115		Ghana	Africa	Tanabe et al., 2013
AB570506.1	Gha1108-111		Ghana	Africa	Tanabe et al., 2013
AB570505.1	Gha1108-101		Ghana	Africa	Tanabe et al., 2013
AB570504.1	Tz03-2		Tanzania	Africa	Tanabe et al., 2013
AB570503.1	Tz03-8		Tanzania	Africa	Tanabe et al., 2013
AB570502.1	Tz03-25		Tanzania	Africa	Tanabe et al., 2013
AB570501.1	Tz03-32		Tanzania	Africa	Tanabe et al., 2013
AB570500.1	Tz03-33		Tanzania	Africa	Tanabe et al., 2013
AB570499.1	Tz03-38		Tanzania	Africa	Tanabe et al., 2013
AB570498.1	Tz03-68		Tanzania	Africa	Tanabe et al., 2013
AB570497.1	Tz03-70		Tanzania	Africa	Tanabe et al., 2013
AB570496.1	Tz03-76		Tanzania	Africa	Tanabe et al., 2013
AB570495.1	Tz03-81		Tanzania	Africa	Tanabe et al., 2013
AB570494.1	Tz03-86		Tanzania	Africa	Tanabe et al., 2013
AB570493.1	Tz03-101		Tanzania	Africa	Tanabe et al., 2013
AB570492.1	Tz03-105		Tanzania	Africa	Tanabe et al., 2013
AB570491.1	Tz98-3		Tanzania	Africa	Tanabe et al., 2013
AB570490.1	Tz98-9		Tanzania	Africa	Tanabe et al., 2013
AB570489.1	Tz98-17		Tanzania	Africa	Tanabe et al., 2013
AB570488.1	Tz98-20		Tanzania	Africa	Tanabe et al., 2013
AB570487.1	Tz98-21		Tanzania	Africa	Tanabe et al., 2013
AB570486.1	Tz98-24		Tanzania	Africa	Tanabe et al., 2013
AB570485.1	Tz98-30		Tanzania	Africa	Tanabe et al., 2013
AB570484.1	Tz98-32		Tanzania	Africa	Tanabe et al., 2013
AB570483.1	Tz98-45		Tanzania	Africa	Tanabe et al., 2013
AB570482.1	Tz98-48		Tanzania	Africa	Tanabe et al., 2013
AB570481.1	Tz98-49		Tanzania	Africa	Tanabe et al., 2013
AB570480.1	Tz98-70		Tanzania	Africa	Tanabe et al., 2013
AB570479.1	Tz98-72		Tanzania	Africa	Tanabe et al., 2013
AB570478.1	Tz98-75		Tanzania	Africa	Tanabe et al., 2013
AB570477.1	Tz98-84		Tanzania	Africa	Tanabe et al., 2013
AB570476.1	Tz98-89		Tanzania	Africa	Tanabe et al., 2013
AB570475.1	Tz98-98		Tanzania	Africa	Tanabe et al., 2013
AB570474.1	Tz98-100		Tanzania	Africa	Tanabe et al., 2013
AB570473.1	Tz98-101		Tanzania	Africa	Tanabe et al., 2013
AB570472.1	Tz98-103		Tanzania	Africa	Tanabe et al., 2013
AB570471.1	Tz98-107		Tanzania	Africa	Tanabe et al., 2013
AB570470.1	Tz98-115		Tanzania	Africa	Tanabe et al., 2013
AB570469.1	Tz98-119		Tanzania	Africa	Tanabe et al., 2013
AB570468.1	Tz93-7		Tanzania	Africa	Tanabe et al., 2013
AB570467.1	Tz93-8		Tanzania	Africa	Tanabe et al., 2013
AB570466.1	Tz93-9		Tanzania	Africa	Tanabe et al., 2013
AB570465.1	Tz93-13		Tanzania	Africa	Tanabe et al., 2013
AB570464.1	Tz93-15		Tanzania	Africa	Tanabe et al., 2013
AB570463.1	Tz93-22		Tanzania	Africa	Tanabe et al., 2013
AB570462.1	Tz93-23		Tanzania	Africa	Tanabe et al., 2013
AB570461.1	Tz93-28		Tanzania	Africa	Tanabe et al., 2013
AB570460.1	Tz93-30		Tanzania	Africa	Tanabe et al., 2013
AB570459.1	Tz93-31		Tanzania	Africa	Tanabe et al., 2013
AB570458.1	Tz93-35		Tanzania	Africa	Tanabe et al., 2013
AB570457.1	Tz93-38		Tanzania	Africa	Tanabe et al., 2013
AB570456.1	Tz93-41		Tanzania	Africa	Tanabe et al., 2013
AB570455.1	Tz93-46		Tanzania	Africa	Tanabe et al., 2013
AB570454.1	Tz93-48		Tanzania	Africa	Tanabe et al., 2013
AB570453.1	Tz93-50		Tanzania	Africa	Tanabe et al., 2013
AB570452.1	Tz93-51		Tanzania	Africa	Tanabe et al., 2013
AB570451.1	Tz93-52		Tanzania	Africa	Tanabe et al., 2013
AB570450.1	Tz93-56		Tanzania	Africa	Tanabe et al., 2013
AB570449.1	Tz93-60		Tanzania	Africa	Tanabe et al., 2013
AB570448.1	Tz93-61		Tanzania	Africa	Tanabe et al., 2013
AB570447.1	Tz93-64		Tanzania	Africa	Tanabe et al., 2013
AB570446.1	Tz93-75		Tanzania	Africa	Tanabe et al., 2013
AB570445.1	Tz93-85		Tanzania	Africa	Tanabe et al., 2013
AB570444.1	Tz93-86		Tanzania	Africa	Tanabe et al., 2013
AB570443.1	Tz93-102		Tanzania	Africa	Tanabe et al., 2013
AB570442.1	Tz93-105		Tanzania	Africa	Tanabe et al., 2013
AB570441.1	Tz93-120		Tanzania	Africa	Tanabe et al., 2013
AB570440.1	Tz93-121		Tanzania	Africa	Tanabe et al., 2013
AB570439.1	Tz93-123		Tanzania	Africa	Tanabe et al., 2013
AB570438.1	Tz93-124		Tanzania	Africa	Tanabe et al., 2013
AB570437.1	Tz93-93		Tanzania	Africa	Tanabe et al., 2013
AB570436.1	Tz93-97		Tanzania	Africa	Tanabe et al., 2013
AB570435.1	Tz93-108		Tanzania	Africa	Tanabe et al., 2013
AB570434.1	Tz93-113		Tanzania	Africa	Tanabe et al., 2013
AY283019.1	WR80		Vietnan	Southeast_Asia	Joy et al., 2003
AY283018.1	V1S		Vietnan	Southeast_Asia	Joy et al., 2003
AY283017.1	TM284		Thailand	Southeast_Asia	Joy et al., 2003
AY283016.1	TM191c		Thailand	Southeast_Asia	Joy et al., 2003
AY283015.1	Tha22		Thailand	Southeast_Asia	Joy et al., 2003
AY283014.1	Tha21		Thailand	Southeast_Asia	Joy et al., 2003
AY283013.1	Tha19		Thailand	Southeast_Asia	Joy et al., 2003
AY283012.1	Tha182		Thailand	Southeast_Asia	Joy et al., 2003
AY283011.1	Tha181		Thailand	Southeast_Asia	Joy et al., 2003
AY283010.1	Tha171		Thailand	Southeast_Asia	Joy et al., 2003
AY283009.1	Tha16		Thailand	Southeast_Asia	Joy et al., 2003
AY283008.1	T2c6		Thailand	Southeast_Asia	Joy et al., 2003
AY283007.1	SLD6		Serra_Leoa	Africa	Joy et al., 2003
AY283006.1	S35		Mauritania	Africa	Joy et al., 2003
AY283005.1	REN		Sudan	Africa	Joy et al., 2003
AY283004.1	PNG93		Papua_New_Guinea	Melanesia	Joy et al., 2003
AY283003.1	PNG91		Papua_New_Guinea	Melanesia	Joy et al., 2003
AY283002.1	PNG51		Papua_New_Guinea	Melanesia	Joy et al., 2003
AY283001.1	PNG4		Papua_New_Guinea	Melanesia	Joy et al., 2003
AY283000.1	PNG3		Papua_New_Guinea	Melanesia	Joy et al., 2003
AY282999.1	PNG2		Papua_New_Guinea	Melanesia	Joy et al., 2003
AY282998.1	PNG13		Papua_New_Guinea	Melanesia	Joy et al., 2003
AY282997.1	PNG101		Papua_New_Guinea	Melanesia	Joy et al., 2003
AY282996.1	PC49		Peru	South_America	Joy et al., 2003
AY282995.1	PC26		Peru	South_America	Joy et al., 2003
AY282994.1	PC17		Peru	South_America	Joy et al., 2003
AY282993.1	PC15		Peru	South_America	Joy et al., 2003
AY282992.1	PC09		Peru	South_America	Joy et al., 2003
AY282991.1	PAD	Manaus	Brazil	South_America	Joy et al., 2003
AY282990.1	P993		Thailand	Southeast_Asia	Joy et al., 2003
AY282989.1	P991		Thailand	Southeast_Asia	Joy et al., 2003
AY282988.1	P985		Thailand	Southeast_Asia	Joy et al., 2003
AY282987.1	P984		Thailand	Southeast_Asia	Joy et al., 2003
AY282986.1	P9818		Thailand	Southeast_Asia	Joy et al., 2003
AY282985.1	P9813		Thailand	Southeast_Asia	Joy et al., 2003
AY282984.1	P9811		Thailand	Southeast_Asia	Joy et al., 2003
AY282982.1	P13		Mauritania	Africa	Joy et al., 2003
AY282981.1	MTs1		Thailand	Southeast_Asia	Joy et al., 2003
AY282980.1	M97		Senegal	Africa	Joy et al., 2003
AY282979.1	M5		Mauritania	Africa	Joy et al., 2003
AY282978.1	M24		Tanzania	Africa	Joy et al., 2003
AY282977.1	M2		Mauritania	Africa	Joy et al., 2003
AY282976.1	M190		Senegal	Africa	Joy et al., 2003
AY282975.1	LF41		Liberia	Africa	Joy et al., 2003
AY282974.1	KMVII		Tanzania	Africa	Joy et al., 2003
AY282973.1	K39		Tanzania	Africa	Joy et al., 2003
AY282972.1	JCK		Cambodia	Southeast_Asia	Joy et al., 2003
AY282971.1	JAV		Colombia	South_America	Joy et al., 2003
AY282970.1	Indo		Thailand	Southeast_Asia	Joy et al., 2003
AY282969.1	ICS	Manaus	Brazil	South_America	Joy et al., 2003
AY282968.1	HZ945	Manaus	Brazil	South_America	Joy et al., 2003
AY282967.1	HZ597	Manaus	Brazil	South_America	Joy et al., 2003
AY282966.1	HZ529	Manaus	Brazil	South_America	Joy et al., 2003
AY282965.1	HZ475	Manaus	Brazil	South_America	Joy et al., 2003
AY282964.1	HZ395	Manaus	Brazil	South_America	Joy et al., 2003
AY282963.1	HZ357	Manaus	Brazil	South_America	Joy et al., 2003
AY282962.1	Hb3		Haiti	Central_America	Joy et al., 2003
AY282961.1	Haiti		Haiti	Central_America	Joy et al., 2003
AY282960.1	FCB		Thailand	Southeast_Asia	Joy et al., 2003
AY282959.1	FAB9		South_Africa	Africa	Joy et al., 2003
AY282958.1	FAB6		South_Africa	Africa	Joy et al., 2003
AY282957.1	ECU		Ecuador	South_America	Joy et al., 2003
AY282956.1	ECP		Ecuador	South_America	Joy et al., 2003
AY282955.1	DIV30	Manaus	Brazil	South_America	Joy et al., 2003
AY282954.1	DIV17	Manaus	Brazil	South_America	Joy et al., 2003
AY282953.1	DIV14	Manaus	Brazil	South_America	Joy et al., 2003
AY282952.1	Dd2		Thailand	Southeast_Asia	Joy et al., 2003
AY282951.1	D5		Thailand	Southeast_Asia	Joy et al., 2003
AY282950.1	D10Pf		Papua_New_Guinea	Melanesia	Joy et al., 2003
AY282949.1	CAMP	Malasia	Indonesia	Sudeste Asiático	Joy et al., 2003
AY282948.1	C2A		Thailand	Southeast_Asia	Joy et al., 2003
AY282947.1	9021		Ghana	Africa	Joy et al., 2003
AY282946.1	9020		Ghana	Africa	Joy et al., 2003
AY282945.1	9016		Ghana	Africa	Joy et al., 2003
AY282944.1	9013		Ghana	Africa	Joy et al., 2003
AY282943.1	713		Senegal	Africa	Joy et al., 2003
AY282942.1	601		Senegal	Africa	Joy et al., 2003
AY282941.1	5962	Manaus	Brazil	South_America	Joy et al., 2003
AY282940.1	5961	Manaus	Brazil	South_America	Joy et al., 2003
AY282939.1	5693	Manaus	Brazil	South_America	Joy et al., 2003
AY282938.1	5692	Manaus	Brazil	South_America	Joy et al., 2003
AY282937.1	5691	Manaus	Brazil	South_America	Joy et al., 2003
AY282936.1	449		Senegal	Africa	Joy et al., 2003
AY282935.1	434		Senegal	Africa	Joy et al., 2003
AY282934.1	433		Senegal	Africa	Joy et al., 2003
AY282933.1	425		Senegal	Africa	Joy et al., 2003
AY282932.1	418		Senegal	Africa	Joy et al., 2003
AY282931.1	4131	Manaus	Brazil	South_America	Joy et al., 2003
AY282930.1	3D7		Africa	Africa	Joy et al., 2003
AY282929.1	1917		Papua_New_Guinea	Melanesia	Joy et al., 2003
AY282927.1	1284		Sudan	Africa	Joy et al., 2003
AY282926.1	1248		Sudan	Africa	Joy et al., 2003
AY282925.1	1235		Sudan	Africa	Joy et al., 2003
AY282924.1	1021		Sudan	Africa	Joy et al., 2003
AJ276847.1	7G8	Manaus	Brazil	South_America	Conway et at., 2000
AJ276846.1	T996clone		Thailand	Southeast_Asia	Conway et at., 2000
AJ276845.1	K1		Thailand	Southeast_Asia	Conway et at., 2000
KJ569502.1	KEO33		India	South_Asia	Tyagi et al., 2014
KJ569501.1	KEO32		India	South_Asia	Tyagi et al., 2015
KJ569500.1	KEO29		India	South_Asia	Tyagi et al., 2016
KJ569499.1	KEO26		India	South_Asia	Tyagi et al., 2017
KJ569498.1	KEO20		India	South_Asia	Tyagi et al., 2018
KJ569497.1	KEO18		India	South_Asia	Tyagi et al., 2019
KJ569496.1	KEO14		India	South_Asia	Tyagi et al., 2020
KJ569495.1	KEO13		India	South_Asia	Tyagi et al., 2021
KJ569494.1	KEO12		India	South_Asia	Tyagi et al., 2022
KJ569493.1	KEO11		India	South_Asia	Tyagi et al., 2023
KJ569492.1	KEO10		India	South_Asia	Tyagi et al., 2024
KJ569491.1	KEO8		India	South_Asia	Tyagi et al., 2025
KJ569490.1	SUR12		India	South_Asia	Tyagi et al., 2026
KJ569489.1	SUR11		India	South_Asia	Tyagi et al., 2027
KJ569488.1	SUR10		India	South_Asia	Tyagi et al., 2028
KJ569487.1	SUR9		India	South_Asia	Tyagi et al., 2029
KJ569486.1	SUR8		India	South_Asia	Tyagi et al., 2030
KJ569485.1	SUR7		India	South_Asia	Tyagi et al., 2031
KJ569484.1	SUR6		India	South_Asia	Tyagi et al., 2032
KJ569483.1	SUR5		India	South_Asia	Tyagi et al., 2033
KJ569482.1	SUR4		India	South_Asia	Tyagi et al., 2034
KJ569481.1	SUR3		India	South_Asia	Tyagi et al., 2035
KJ569480.1	SUR2		India	South_Asia	Tyagi et al., 2036
KJ569479.1	SUR1		India	South_Asia	Tyagi et al., 2037
KJ569478.1	JAM20		India	South_Asia	Tyagi et al., 2038
KJ569477.1	JAM17		India	South_Asia	Tyagi et al., 2039
KJ569476.1	JAM16		India	South_Asia	Tyagi et al., 2040
KJ569475.1	JAM14		India	South_Asia	Tyagi et al., 2041
KJ569474.1	JAM13		India	South_Asia	Tyagi et al., 2042
KJ569473.1	JAM10		India	South_Asia	Tyagi et al., 2043
KJ569472.1	JAM9		India	South_Asia	Tyagi et al., 2044
KJ569471.1	JAM8		India	South_Asia	Tyagi et al., 2045
KJ569470.1	JAM4		India	South_Asia	Tyagi et al., 2046
KJ569469.1	JAM2		India	South_Asia	Tyagi et al., 2047
KJ569468.1	SON15		India	South_Asia	Tyagi et al., 2048
KJ569467.1	SON14		India	South_Asia	Tyagi et al., 2049
KJ569466.1	SON13		India	South_Asia	Tyagi et al., 2050
KJ569465.1	SON10		India	South_Asia	Tyagi et al., 2051
KJ569464.1	SON9		India	South_Asia	Tyagi et al., 2052
KJ569463.1	SON8		India	South_Asia	Tyagi et al., 2053
KJ569462.1	SON7		India	South_Asia	Tyagi et al., 2054
KJ569461.1	SON6		India	South_Asia	Tyagi et al., 2055
KJ569460.1	SON5		India	South_Asia	Tyagi et al., 2056
KJ569459.1	SON4		India	South_Asia	Tyagi et al., 2057
ERS010434	1		Burkina_Faso	Africa	Mioto et al., 2013
ERS010432	2		Burkina_Faso	Africa	Mioto et al., 2013
ERS010446	3		Burkina_Faso	Africa	Mioto et al., 2013
ERS010061	4		Burkina_Faso	Africa	Mioto et al., 2013
ERS010449	5		Burkina_Faso	Africa	Mioto et al., 2013
ERS010442	6		Burkina_Faso	Africa	Mioto et al., 2013
ERS010208	7		Burkina_Faso	Africa	Mioto et al., 2013
ERS010060	8		Burkina_Faso	Africa	Mioto et al., 2013
ERS010440	9		Burkina_Faso	Africa	Mioto et al., 2013
ERS010441	10		Burkina_Faso	Africa	Mioto et al., 2013
ERS010206	11		Burkina_Faso	Africa	Mioto et al., 2013
ERS010439	12		Burkina_Faso	Africa	Mioto et al., 2013
ERS010447	13		Burkina_Faso	Africa	Mioto et al., 2013
ERS010204	14		Burkina_Faso	Africa	Mioto et al., 2013
ERS010209	15		Burkina_Faso	Africa	Mioto et al., 2013
ERS010603	16		Burkina_Faso	Africa	Mioto et al., 2013
ERS010616	17		Burkina_Faso	Africa	Mioto et al., 2013
ERS010205	18		Burkina_Faso	Africa	Mioto et al., 2013
ERS010443	19		Burkina_Faso	Africa	Mioto et al., 2013
ERS010210	20		Burkina_Faso	Africa	Mioto et al., 2013
ERS010448	21		Burkina_Faso	Africa	Mioto et al., 2013
ERS010636	22		Burkina_Faso	Africa	Mioto et al., 2013
ERS010445	23		Burkina_Faso	Africa	Mioto et al., 2013
ERS010433	24		Burkina_Faso	Africa	Mioto et al., 2013
ERS010202	25		Burkina_Faso	Africa	Mioto et al., 2013
ERS010200	26		Burkina_Faso	Africa	Mioto et al., 2013
ERS010444	27		Burkina_Faso	Africa	Mioto et al., 2013
ERS010188	28		Burkina_Faso	Africa	Mioto et al., 2013
ERS010203	29		Burkina_Faso	Africa	Mioto et al., 2013
ERS010186	30		Burkina_Faso	Africa	Mioto et al., 2013
ERS010207	31		Burkina_Faso	Africa	Mioto et al., 2013
ERS010617	32		Burkina_Faso	Africa	Mioto et al., 2013
ERS010189	33		Burkina_Faso	Africa	Mioto et al., 2013
ERS010618	34		Burkina_Faso	Africa	Mioto et al., 2013
ERS010187	35		Burkina_Faso	Africa	Mioto et al., 2013
ERS010173	36		Burkina_Faso	Africa	Mioto et al., 2013
ERS010174	37		Burkina_Faso	Africa	Mioto et al., 2013
ERS010175	38		Burkina_Faso	Africa	Mioto et al., 2013
ERS010176	39		Burkina_Faso	Africa	Mioto et al., 2013
ERS010177	40		Burkina_Faso	Africa	Mioto et al., 2013
ERS010577	41		Cambodia	Southeast_Asia	Mioto et al., 2013
ERS010633	43		Cambodia	Southeast_Asia	Mioto et al., 2013
ERS010575	44		Cambodia	Southeast_Asia	Mioto et al., 2013
ERS010182	45		Cambodia	Southeast_Asia	Mioto et al., 2013
ERS010183	46		Cambodia	Southeast_Asia	Mioto et al., 2013
ERS010619	47		Cambodia	Southeast_Asia	Mioto et al., 2013
ERS010576	48		Cambodia	Southeast_Asia	Mioto et al., 2013
ERS010054	49		Cambodia	Southeast_Asia	Mioto et al., 2013
ERS010670	50		Cambodia	Southeast_Asia	Mioto et al., 2013
ERS010673	51		Cambodia	Southeast_Asia	Mioto et al., 2013
ERS010776	52		Cambodia	Southeast_Asia	Mioto et al., 2013
ERS024123	53		Cambodia	Southeast_Asia	Mioto et al., 2013
ERS009744	54		Cambodia	Southeast_Asia	Mioto et al., 2013
ERS009745	55		Cambodia	Southeast_Asia	Mioto et al., 2013
ERS010778	57		Cambodia	Southeast_Asia	Mioto et al., 2013
ERS017560	58		Cambodia	Southeast_Asia	Mioto et al., 2013
ERS010155	59		Cambodia	Southeast_Asia	Mioto et al., 2013
ERS010156	61		Cambodia	Southeast_Asia	Mioto et al., 2013
ERS017562	62		Cambodia	Southeast_Asia	Mioto et al., 2013
ERS010779	63		Cambodia	Southeast_Asia	Mioto et al., 2013
ERS024124	64		Cambodia	Southeast_Asia	Mioto et al., 2013
ERS024125	65		Cambodia	Southeast_Asia	Mioto et al., 2013
ERS024126	66		Cambodia	Southeast_Asia	Mioto et al., 2013
ERS024127	67		Cambodia	Southeast_Asia	Mioto et al., 2013
ERS024128	68		Cambodia	Southeast_Asia	Mioto et al., 2013
ERS024130	69		Cambodia	Southeast_Asia	Mioto et al., 2013
ERS024135	71		Cambodia	Southeast_Asia	Mioto et al., 2013
ERS010786	73		Cambodia	Southeast_Asia	Mioto et al., 2013
ERS010788	74		Cambodia	Southeast_Asia	Mioto et al., 2013
ERS010782	75		Cambodia	Southeast_Asia	Mioto et al., 2013
ERS032151	76		Cambodia	Southeast_Asia	Mioto et al., 2013
ERS032008	77		Cambodia	Southeast_Asia	Mioto et al., 2013
ERS032025	78		Cambodia	Southeast_Asia	Mioto et al., 2013
ERS032093	79		Cambodia	Southeast_Asia	Mioto et al., 2013
ERS032109	80		Cambodia	Southeast_Asia	Mioto et al., 2013
ERS032135	81		Cambodia	Southeast_Asia	Mioto et al., 2013
ERS032148	82		Cambodia	Southeast_Asia	Mioto et al., 2013
ERS032146	83		Cambodia	Southeast_Asia	Mioto et al., 2013
ERS032137	84		Cambodia	Southeast_Asia	Mioto et al., 2013
ERS032057	85		Cambodia	Southeast_Asia	Mioto et al., 2013
ERS032091	86		Cambodia	Southeast_Asia	Mioto et al., 2013
ERS032077	87		Cambodia	Southeast_Asia	Mioto et al., 2013
ERS032058	88		Cambodia	Southeast_Asia	Mioto et al., 2013
ERS032637	89		Cambodia	Southeast_Asia	Mioto et al., 2013
ERS032071	90		Cambodia	Southeast_Asia	Mioto et al., 2013
ERS032136	91		Cambodia	Southeast_Asia	Mioto et al., 2013
ERS032052	92		Cambodia	Southeast_Asia	Mioto et al., 2013
ERS032082	93		Cambodia	Southeast_Asia	Mioto et al., 2013
ERS031999	94		Cambodia	Southeast_Asia	Mioto et al., 2013
ERS013843	95		Cambodia	Southeast_Asia	Mioto et al., 2013
ERS010517	96		Cambodia	Southeast_Asia	Mioto et al., 2013
ERS010511	97		Cambodia	Southeast_Asia	Mioto et al., 2013
ERS010319	99		Cambodia	Southeast_Asia	Mioto et al., 2013
ERS010329	109		Cambodia	Southeast_Asia	Mioto et al., 2013
ERS010330	110		Cambodia	Southeast_Asia	Mioto et al., 2013
ERS010331	111		Cambodia	Southeast_Asia	Mioto et al., 2013
ERS010332	112		Cambodia	Southeast_Asia	Mioto et al., 2013
ERS010333	113		Cambodia	Southeast_Asia	Mioto et al., 2013
ERS010598	118		Cambodia	Southeast_Asia	Mioto et al., 2013
ERS010490	119		Cambodia	Southeast_Asia	Mioto et al., 2013
ERS010491	120		Cambodia	Southeast_Asia	Mioto et al., 2013
ERS010590	121		Cambodia	Southeast_Asia	Mioto et al., 2013
ERS010591	122		Cambodia	Southeast_Asia	Mioto et al., 2013
ERS010592	123		Cambodia	Southeast_Asia	Mioto et al., 2013
ERS010503	124		Cambodia	Southeast_Asia	Mioto et al., 2013
ERS028721	126		Cambodia	Southeast_Asia	Mioto et al., 2013
ERS010066	127		Cambodia	Southeast_Asia	Mioto et al., 2013
ERS010059	128		Cambodia	Southeast_Asia	Mioto et al., 2013
ERS010064	129		Cambodia	Southeast_Asia	Mioto et al., 2013
ERS010063	130		Cambodia	Southeast_Asia	Mioto et al., 2013
ERS010062	131		Cambodia	Southeast_Asia	Mioto et al., 2013
ERS010058	132		Cambodia	Southeast_Asia	Mioto et al., 2013
ERS010067	133		Cambodia	Southeast_Asia	Mioto et al., 2013
ERS010057	134		Cambodia	Southeast_Asia	Mioto et al., 2013
ERS009721	136		Cambodia	Southeast_Asia	Mioto et al., 2013
ERS014165	137		Cambodia	Southeast_Asia	Mioto et al., 2013
ERS014167	139		Cambodia	Southeast_Asia	Mioto et al., 2013
ERS014168	140		Cambodia	Southeast_Asia	Mioto et al., 2013
ERS014169	141		Cambodia	Southeast_Asia	Mioto et al., 2013
ERS014170	142		Cambodia	Southeast_Asia	Mioto et al., 2013
ERS014171	143		Cambodia	Southeast_Asia	Mioto et al., 2013
ERS014172	144		Cambodia	Southeast_Asia	Mioto et al., 2013
ERS014173	146		Cambodia	Southeast_Asia	Mioto et al., 2013
ERS014155	147		Cambodia	Southeast_Asia	Mioto et al., 2013
ERS014156	148		Cambodia	Southeast_Asia	Mioto et al., 2013
ERS014157	149		Cambodia	Southeast_Asia	Mioto et al., 2013
ERS014158	150		Cambodia	Southeast_Asia	Mioto et al., 2013
ERS014159	151		Cambodia	Southeast_Asia	Mioto et al., 2013
ERS014161	152		Cambodia	Southeast_Asia	Mioto et al., 2013
ERS014162	153		Cambodia	Southeast_Asia	Mioto et al., 2013
ERS014163	154		Cambodia	Southeast_Asia	Mioto et al., 2013
ERS014164	155		Cambodia	Southeast_Asia	Mioto et al., 2013
ERS017705	156		Cambodia	Southeast_Asia	Mioto et al., 2013
ERS017698	157		Cambodia	Southeast_Asia	Mioto et al., 2013
ERS017699	158		Cambodia	Southeast_Asia	Mioto et al., 2013
ERS017706	159		Cambodia	Southeast_Asia	Mioto et al., 2013
ERS017700	160		Cambodia	Southeast_Asia	Mioto et al., 2013
ERS017707	161		Cambodia	Southeast_Asia	Mioto et al., 2013
ERS017702	162		Cambodia	Southeast_Asia	Mioto et al., 2013
ERS023736	163		Cambodia	Southeast_Asia	Mioto et al., 2013
ERS023737	164		Cambodia	Southeast_Asia	Mioto et al., 2013
ERS023741	165		Cambodia	Southeast_Asia	Mioto et al., 2013
ERS023742	166		Cambodia	Southeast_Asia	Mioto et al., 2013
ERS023743	167		Cambodia	Southeast_Asia	Mioto et al., 2013
ERS023744	168		Cambodia	Southeast_Asia	Mioto et al., 2013
ERS023745	169		Cambodia	Southeast_Asia	Mioto et al., 2013
ERS023746	170		Cambodia	Southeast_Asia	Mioto et al., 2013
ERS023747	171		Cambodia	Southeast_Asia	Mioto et al., 2013
ERS023748	172		Cambodia	Southeast_Asia	Mioto et al., 2013
ERS023749	173		Cambodia	Southeast_Asia	Mioto et al., 2013
ERS023750	174		Cambodia	Southeast_Asia	Mioto et al., 2013
ERS032060	175		Cambodia	Southeast_Asia	Mioto et al., 2013
ERS032042	176		Cambodia	Southeast_Asia	Mioto et al., 2013
ERS032258	177		Cambodia	Southeast_Asia	Mioto et al., 2013
ERS032029	178		Cambodia	Southeast_Asia	Mioto et al., 2013
ERS032249	179		Cambodia	Southeast_Asia	Mioto et al., 2013
ERS032246	180		Cambodia	Southeast_Asia	Mioto et al., 2013
ERS032018	183		Cambodia	Southeast_Asia	Mioto et al., 2013
ERS032026	184		Cambodia	Southeast_Asia	Mioto et al., 2013
ERS032243	185		Cambodia	Southeast_Asia	Mioto et al., 2013
ERS032686	186		Cambodia	Southeast_Asia	Mioto et al., 2013
ERS032255	187		Cambodia	Southeast_Asia	Mioto et al., 2013
ERS032050	188		Cambodia	Southeast_Asia	Mioto et al., 2013
ERS032014	189		Cambodia	Southeast_Asia	Mioto et al., 2013
ERS032037	190		Cambodia	Southeast_Asia	Mioto et al., 2013
ERS032687	191		Cambodia	Southeast_Asia	Mioto et al., 2013
ERS025262	192		Cambodia	Southeast_Asia	Mioto et al., 2013
ERS025263	193		Cambodia	Southeast_Asia	Mioto et al., 2013
ERS025265	194		Cambodia	Southeast_Asia	Mioto et al., 2013
ERS025257	196		Cambodia	Southeast_Asia	Mioto et al., 2013
ERS025267	197		Cambodia	Southeast_Asia	Mioto et al., 2013
ERS025268	198		Cambodia	Southeast_Asia	Mioto et al., 2013
ERS025269	199		Cambodia	Southeast_Asia	Mioto et al., 2013
ERS025258	200		Cambodia	Southeast_Asia	Mioto et al., 2013
ERS025271	201		Cambodia	Southeast_Asia	Mioto et al., 2013
ERS025259	202		Cambodia	Southeast_Asia	Mioto et al., 2013
ERS025272	203		Cambodia	Southeast_Asia	Mioto et al., 2013
ERS025273	204		Cambodia	Southeast_Asia	Mioto et al., 2013
ERS025274	205		Cambodia	Southeast_Asia	Mioto et al., 2013
ERS025276	207		Cambodia	Southeast_Asia	Mioto et al., 2013
ERS028696	208		Cambodia	Southeast_Asia	Mioto et al., 2013
ERS028697	209		Cambodia	Southeast_Asia	Mioto et al., 2013
ERS028698	210		Cambodia	Southeast_Asia	Mioto et al., 2013
ERS028699	211		Cambodia	Southeast_Asia	Mioto et al., 2013
ERS032688	212		Cambodia	Southeast_Asia	Mioto et al., 2013
ERS032689	213		Cambodia	Southeast_Asia	Mioto et al., 2013
ERS032690	214		Cambodia	Southeast_Asia	Mioto et al., 2013
ERS028700	215		Cambodia	Southeast_Asia	Mioto et al., 2013
ERS028701	216		Cambodia	Southeast_Asia	Mioto et al., 2013
ERS028702	217		Cambodia	Southeast_Asia	Mioto et al., 2013
ERS028703	218		Cambodia	Southeast_Asia	Mioto et al., 2013
ERS032691	219		Cambodia	Southeast_Asia	Mioto et al., 2013
ERS032692	220		Cambodia	Southeast_Asia	Mioto et al., 2013
ERS028704	221		Cambodia	Southeast_Asia	Mioto et al., 2013
ERS032693	222		Cambodia	Southeast_Asia	Mioto et al., 2013
ERS028705	223		Cambodia	Southeast_Asia	Mioto et al., 2013
ERS028706	225		Cambodia	Southeast_Asia	Mioto et al., 2013
ERS028707	226		Cambodia	Southeast_Asia	Mioto et al., 2013
ERS028708	227		Cambodia	Southeast_Asia	Mioto et al., 2013
ERS032695	229		Cambodia	Southeast_Asia	Mioto et al., 2013
ERS028710	230		Cambodia	Southeast_Asia	Mioto et al., 2013
ERS028712	231		Cambodia	Southeast_Asia	Mioto et al., 2013
ERS028713	232		Cambodia	Southeast_Asia	Mioto et al., 2013
ERS032696	233		Cambodia	Southeast_Asia	Mioto et al., 2013
ERS028715	235		Cambodia	Southeast_Asia	Mioto et al., 2013
ERS028716	236		Cambodia	Southeast_Asia	Mioto et al., 2013
ERS032697	237		Cambodia	Southeast_Asia	Mioto et al., 2013
ERS028717	238		Cambodia	Southeast_Asia	Mioto et al., 2013
ERS028718	239		Cambodia	Southeast_Asia	Mioto et al., 2013
ERS028719	240		Cambodia	Southeast_Asia	Mioto et al., 2013
ERS028722	241		Cambodia	Southeast_Asia	Mioto et al., 2013
ERS028723	242		Cambodia	Southeast_Asia	Mioto et al., 2013
ERS028724	243		Cambodia	Southeast_Asia	Mioto et al., 2013
ERS028725	244		Cambodia	Southeast_Asia	Mioto et al., 2013
ERS017695	246		Cambodia	Southeast_Asia	Mioto et al., 2013
ERS017696	247		Cambodia	Southeast_Asia	Mioto et al., 2013
ERS017697	248		Cambodia	Southeast_Asia	Mioto et al., 2013
ERS025277	249		Cambodia	Southeast_Asia	Mioto et al., 2013
ERS025278	250		Cambodia	Southeast_Asia	Mioto et al., 2013
ERS025279	251		Cambodia	Southeast_Asia	Mioto et al., 2013
ERS025280	252		Cambodia	Southeast_Asia	Mioto et al., 2013
ERS025281	253		Cambodia	Southeast_Asia	Mioto et al., 2013
ERS025260	254		Cambodia	Southeast_Asia	Mioto et al., 2013
ERS025282	255		Cambodia	Southeast_Asia	Mioto et al., 2013
ERS025283	256		Cambodia	Southeast_Asia	Mioto et al., 2013
ERS025284	257		Cambodia	Southeast_Asia	Mioto et al., 2013
ERS025285	258		Cambodia	Southeast_Asia	Mioto et al., 2013
ERS025286	259		Cambodia	Southeast_Asia	Mioto et al., 2013
ERS025287	260		Cambodia	Southeast_Asia	Mioto et al., 2013
ERS025288	261		Cambodia	Southeast_Asia	Mioto et al., 2013
ERS025289	262		Cambodia	Southeast_Asia	Mioto et al., 2013
ERS025290	263		Cambodia	Southeast_Asia	Mioto et al., 2013
ERS025291	264		Cambodia	Southeast_Asia	Mioto et al., 2013
ERS025376	265		Cambodia	Southeast_Asia	Mioto et al., 2013
ERS025377	266		Cambodia	Southeast_Asia	Mioto et al., 2013
ERS025378	267		Cambodia	Southeast_Asia	Mioto et al., 2013
ERS025379	268		Cambodia	Southeast_Asia	Mioto et al., 2013
ERS025380	269		Cambodia	Southeast_Asia	Mioto et al., 2013
ERS025381	270		Cambodia	Southeast_Asia	Mioto et al., 2013
ERS025382	271		Cambodia	Southeast_Asia	Mioto et al., 2013
ERS025383	272		Cambodia	Southeast_Asia	Mioto et al., 2013
ERS025385	274		Cambodia	Southeast_Asia	Mioto et al., 2013
ERS025384	273		Cambodia	Southeast_Asia	Mioto et al., 2013
ERS025386	275		Cambodia	Southeast_Asia	Mioto et al., 2013
ERS025387	276		Cambodia	Southeast_Asia	Mioto et al., 2013
ERS025388	277		Cambodia	Southeast_Asia	Mioto et al., 2013
ERS025389	278		Cambodia	Southeast_Asia	Mioto et al., 2013
ERS025390	279		Cambodia	Southeast_Asia	Mioto et al., 2013
ERS025391	280		Cambodia	Southeast_Asia	Mioto et al., 2013
ERS025392	281		Cambodia	Southeast_Asia	Mioto et al., 2013
ERS025393	282		Cambodia	Southeast_Asia	Mioto et al., 2013
ERS025394	283		Cambodia	Southeast_Asia	Mioto et al., 2013
ERS025395	284		Cambodia	Southeast_Asia	Mioto et al., 2013
ERS025396	285		Cambodia	Southeast_Asia	Mioto et al., 2013
ERS025397	286		Cambodia	Southeast_Asia	Mioto et al., 2013
ERS025398	287		Cambodia	Southeast_Asia	Mioto et al., 2013
ERS025399	288		Cambodia	Southeast_Asia	Mioto et al., 2013
ERS025400	289		Cambodia	Southeast_Asia	Mioto et al., 2013
ERS025261	290		Cambodia	Southeast_Asia	Mioto et al., 2013
ERS025401	291		Cambodia	Southeast_Asia	Mioto et al., 2013
ERS025402	292		Cambodia	Southeast_Asia	Mioto et al., 2013
ERS025403	293		Cambodia	Southeast_Asia	Mioto et al., 2013
ERS025404	294		Cambodia	Southeast_Asia	Mioto et al., 2013
ERS024138	296		Cambodia	Southeast_Asia	Mioto et al., 2013
ERS024139	297		Cambodia	Southeast_Asia	Mioto et al., 2013
ERS024140	298		Cambodia	Southeast_Asia	Mioto et al., 2013
ERS024141	299		Cambodia	Southeast_Asia	Mioto et al., 2013
ERS024142	300		Cambodia	Southeast_Asia	Mioto et al., 2013
ERS024143	301		Cambodia	Southeast_Asia	Mioto et al., 2013
ERS024144	302		Cambodia	Southeast_Asia	Mioto et al., 2013
ERS024147	305		Cambodia	Southeast_Asia	Mioto et al., 2013
ERS024148	306		Cambodia	Southeast_Asia	Mioto et al., 2013
ERS024149	307		Cambodia	Southeast_Asia	Mioto et al., 2013
ERS024150	308		Cambodia	Southeast_Asia	Mioto et al., 2013
ERS024151	309		Cambodia	Southeast_Asia	Mioto et al., 2013
ERS024152	310		Cambodia	Southeast_Asia	Mioto et al., 2013
ERS010789	311		Cambodia	Southeast_Asia	Mioto et al., 2013
ERS010790	312		Cambodia	Southeast_Asia	Mioto et al., 2013
ERS032104	313		Cambodia	Southeast_Asia	Mioto et al., 2013
ERS032108	314		Cambodia	Southeast_Asia	Mioto et al., 2013
ERS032111	315		Cambodia	Southeast_Asia	Mioto et al., 2013
ERS032090	316		Cambodia	Southeast_Asia	Mioto et al., 2013
ERS032110	317		Cambodia	Southeast_Asia	Mioto et al., 2013
ERS032106	318		Cambodia	Southeast_Asia	Mioto et al., 2013
ERS032102	319		Cambodia	Southeast_Asia	Mioto et al., 2013
ERS032117	320		Cambodia	Southeast_Asia	Mioto et al., 2013
ERS032123	321		Cambodia	Southeast_Asia	Mioto et al., 2013
ERS032073	322		Cambodia	Southeast_Asia	Mioto et al., 2013
ERS032100	323		Cambodia	Southeast_Asia	Mioto et al., 2013
ERS032086	324		Cambodia	Southeast_Asia	Mioto et al., 2013
ERS032129	326		Cambodia	Southeast_Asia	Mioto et al., 2013
ERS032103	327		Cambodia	Southeast_Asia	Mioto et al., 2013
ERS032003	328		Cambodia	Southeast_Asia	Mioto et al., 2013
ERS032039	329		Cambodia	Southeast_Asia	Mioto et al., 2013
ERS032638	330		Cambodia	Southeast_Asia	Mioto et al., 2013
ERS032031	331		Cambodia	Southeast_Asia	Mioto et al., 2013
ERS032015	332		Cambodia	Southeast_Asia	Mioto et al., 2013
ERS032005	333		Cambodia	Southeast_Asia	Mioto et al., 2013
ERS032022	334		Cambodia	Southeast_Asia	Mioto et al., 2013
ERS032017	335		Cambodia	Southeast_Asia	Mioto et al., 2013
ERS032056	336		Cambodia	Southeast_Asia	Mioto et al., 2013
ERS032009	337		Cambodia	Southeast_Asia	Mioto et al., 2013
ERS032639	338		Cambodia	Southeast_Asia	Mioto et al., 2013
ERS032010	339		Cambodia	Southeast_Asia	Mioto et al., 2013
ERS032640	340		Cambodia	Southeast_Asia	Mioto et al., 2013
ERS032069	341		Cambodia	Southeast_Asia	Mioto et al., 2013
ERS010126	343		Gambia	Africa	Mioto et al., 2013
ERS010043	344		Gambia	Africa	Mioto et al., 2013
ERS010127	345		Gambia	Africa	Mioto et al., 2013
ERS010044	346		Gambia	Africa	Mioto et al., 2013
ERS010045	347		Gambia	Africa	Mioto et al., 2013
ERS010128	348		Gambia	Africa	Mioto et al., 2013
ERS010046	349		Gambia	Africa	Mioto et al., 2013
ERS010047	350		Gambia	Africa	Mioto et al., 2013
ERS010048	351		Gambia	Africa	Mioto et al., 2013
ERS010129	352		Gambia	Africa	Mioto et al., 2013
ERS011006	353		Gambia	Africa	Mioto et al., 2013
ERS010049	354		Gambia	Africa	Mioto et al., 2013
ERS010038	355		Gambia	Africa	Mioto et al., 2013
ERS010130	357		Gambia	Africa	Mioto et al., 2013
ERS010117	358		Gambia	Africa	Mioto et al., 2013
ERS010039	359		Gambia	Africa	Mioto et al., 2013
ERS010041	361		Gambia	Africa	Mioto et al., 2013
ERS009729	362		Gambia	Africa	Mioto et al., 2013
ERS009966	363		Gambia	Africa	Mioto et al., 2013
ERS010118	364		Gambia	Africa	Mioto et al., 2013
ERS010119	365		Gambia	Africa	Mioto et al., 2013
ERS010120	366		Gambia	Africa	Mioto et al., 2013
ERS009731	367		Gambia	Africa	Mioto et al., 2013
ERS009732	368		Gambia	Africa	Mioto et al., 2013
ERS009733	369		Gambia	Africa	Mioto et al., 2013
ERS010113	370		Gambia	Africa	Mioto et al., 2013
ERS010071	371		Gambia	Africa	Mioto et al., 2013
ERS009669	372		Gambia	Africa	Mioto et al., 2013
ERS011004	373		Gambia	Africa	Mioto et al., 2013
ERS010070	374		Gambia	Africa	Mioto et al., 2013
ERS009967	375		Gambia	Africa	Mioto et al., 2013
ERS011013	376		Gambia	Africa	Mioto et al., 2013
ERS011002	377		Gambia	Africa	Mioto et al., 2013
ERS011016	378		Gambia	Africa	Mioto et al., 2013
ERS009674	379		Gambia	Africa	Mioto et al., 2013
ERS009670	380		Gambia	Africa	Mioto et al., 2013
ERS011012	381		Gambia	Africa	Mioto et al., 2013
ERS009679	383		Gambia	Africa	Mioto et al., 2013
ERS009970	385		Gambia	Africa	Mioto et al., 2013
ERS009971	386		Gambia	Africa	Mioto et al., 2013
ERS010078	387		Gambia	Africa	Mioto et al., 2013
ERS010076	388		Gambia	Africa	Mioto et al., 2013
ERS010069	389		Gambia	Africa	Mioto et al., 2013
ERS010074	390		Gambia	Africa	Mioto et al., 2013
ERS011014	391		Gambia	Africa	Mioto et al., 2013
ERS011008	392		Gambia	Africa	Mioto et al., 2013
ERS009972	394		Gambia	Africa	Mioto et al., 2013
ERS009672	395		Gambia	Africa	Mioto et al., 2013
ERS011011	396		Gambia	Africa	Mioto et al., 2013
ERS011010	397		Gambia	Africa	Mioto et al., 2013
ERS009973	398		Gambia	Africa	Mioto et al., 2013
ERS010068	399		Gambia	Africa	Mioto et al., 2013
ERS010077	400		Gambia	Africa	Mioto et al., 2013
ERS011005	401		Gambia	Africa	Mioto et al., 2013
ERS009974	402		Gambia	Africa	Mioto et al., 2013
ERS011018	403		Gambia	Africa	Mioto et al., 2013
ERS010080	404		Gambia	Africa	Mioto et al., 2013
ERS011020	405		Gambia	Africa	Mioto et al., 2013
ERS009975	406		Gambia	Africa	Mioto et al., 2013
ERS009673	407		Gambia	Africa	Mioto et al., 2013
ERS011015	408		Gambia	Africa	Mioto et al., 2013
ERS010122	409		Ghana	Africa	Mioto et al., 2013
ERS010582	410		Ghana	Africa	Mioto et al., 2013
ERS010583	411		Ghana	Africa	Mioto et al., 2013
ERS010584	412		Ghana	Africa	Mioto et al., 2013
ERS010115	413		Ghana	Africa	Mioto et al., 2013
ERS010585	414		Ghana	Africa	Mioto et al., 2013
ERS009734	415		Ghana	Africa	Mioto et al., 2013
ERS009727	416		Ghana	Africa	Mioto et al., 2013
ERS010586	417		Ghana	Africa	Mioto et al., 2013
ERS010588	418		Ghana	Africa	Mioto et al., 2013
ERS010123	419		Ghana	Africa	Mioto et al., 2013
ERS010089	420		Ghana	Africa	Mioto et al., 2013
ERS010084	421		Ghana	Africa	Mioto et al., 2013
ERS010073	423		Ghana	Africa	Mioto et al., 2013
ERS022939	424		Ghana	Africa	Mioto et al., 2013
ERS009728	425		Ghana	Africa	Mioto et al., 2013
ERS022941	426		Ghana	Africa	Mioto et al., 2013
ERS010125	427		Ghana	Africa	Mioto et al., 2013
ERS009723	428		Ghana	Africa	Mioto et al., 2013
ERS022943	429		Ghana	Africa	Mioto et al., 2013
ERS010087	430		Ghana	Africa	Mioto et al., 2013
ERS009730	431		Ghana	Africa	Mioto et al., 2013
ERS022945	432		Ghana	Africa	Mioto et al., 2013
ERS013091	433		Ghana	Africa	Mioto et al., 2013
ERS022947	435		Ghana	Africa	Mioto et al., 2013
ERS009725	436		Ghana	Africa	Mioto et al., 2013
ERS010072	437		Ghana	Africa	Mioto et al., 2013
ERS010085	438		Ghana	Africa	Mioto et al., 2013
ERS009681	439		Ghana	Africa	Mioto et al., 2013
ERS010083	441		Ghana	Africa	Mioto et al., 2013
ERS013064	442		Ghana	Africa	Mioto et al., 2013
ERS013065	443		Ghana	Africa	Mioto et al., 2013
ERS011021	444		Ghana	Africa	Mioto et al., 2013
ERS013092	445		Ghana	Africa	Mioto et al., 2013
ERS013066	446		Ghana	Africa	Mioto et al., 2013
ERS013093	447		Ghana	Africa	Mioto et al., 2013
ERS013067	448		Ghana	Africa	Mioto et al., 2013
ERS013068	449		Ghana	Africa	Mioto et al., 2013
ERS013094	450		Ghana	Africa	Mioto et al., 2013
ERS011022	451		Ghana	Africa	Mioto et al., 2013
ERS013069	452		Ghana	Africa	Mioto et al., 2013
ERS013070	453		Ghana	Africa	Mioto et al., 2013
ERS013072	455		Ghana	Africa	Mioto et al., 2013
ERS013073	456		Ghana	Africa	Mioto et al., 2013
ERS013095	457		Ghana	Africa	Mioto et al., 2013
ERS011024	459		Ghana	Africa	Mioto et al., 2013
ERS013074	460		Ghana	Africa	Mioto et al., 2013
ERS013075	461		Ghana	Africa	Mioto et al., 2013
ERS013076	462		Ghana	Africa	Mioto et al., 2013
ERS011025	463		Ghana	Africa	Mioto et al., 2013
ERS013077	465		Ghana	Africa	Mioto et al., 2013
ERS013078	466		Ghana	Africa	Mioto et al., 2013
ERS013079	467		Ghana	Africa	Mioto et al., 2013
ERS013080	468		Ghana	Africa	Mioto et al., 2013
ERS013097	469		Ghana	Africa	Mioto et al., 2013
ERS013081	470		Ghana	Africa	Mioto et al., 2013
ERS013099	472		Ghana	Africa	Mioto et al., 2013
ERS013100	473		Ghana	Africa	Mioto et al., 2013
ERS011026	474		Ghana	Africa	Mioto et al., 2013
ERS013101	475		Ghana	Africa	Mioto et al., 2013
ERS013082	476		Ghana	Africa	Mioto et al., 2013
ERS011027	477		Ghana	Africa	Mioto et al., 2013
ERS022948	478		Ghana	Africa	Mioto et al., 2013
ERS022949	479		Ghana	Africa	Mioto et al., 2013
ERS017387	480		Ghana	Africa	Mioto et al., 2013
ERS017388	483		Ghana	Africa	Mioto et al., 2013
ERS022745	484		Ghana	Africa	Mioto et al., 2013
ERS022746	485		Ghana	Africa	Mioto et al., 2013
ERS022950	486		Ghana	Africa	Mioto et al., 2013
ERS022747	487		Ghana	Africa	Mioto et al., 2013
ERS022951	488		Ghana	Africa	Mioto et al., 2013
ERS017384	489		Ghana	Africa	Mioto et al., 2013
ERS017389	490		Ghana	Africa	Mioto et al., 2013
ERS022748	491		Ghana	Africa	Mioto et al., 2013
ERS032197	492		Ghana	Africa	Mioto et al., 2013
ERS022952	493		Ghana	Africa	Mioto et al., 2013
ERS022953	494		Ghana	Africa	Mioto et al., 2013
ERS022749	495		Ghana	Africa	Mioto et al., 2013
ERS022954	496		Ghana	Africa	Mioto et al., 2013
ERS032203	497		Ghana	Africa	Mioto et al., 2013
ERS017385	498		Ghana	Africa	Mioto et al., 2013
ERS032194	499		Ghana	Africa	Mioto et al., 2013
ERS022750	500		Ghana	Africa	Mioto et al., 2013
ERS032239	501		Ghana	Africa	Mioto et al., 2013
ERS022955	502		Ghana	Africa	Mioto et al., 2013
ERS022956	503		Ghana	Africa	Mioto et al., 2013
ERS022751	504		Ghana	Africa	Mioto et al., 2013
ERS022957	505		Ghana	Africa	Mioto et al., 2013
ERS022958	506		Ghana	Africa	Mioto et al., 2013
ERS022959	507		Ghana	Africa	Mioto et al., 2013
ERS017390	509		Ghana	Africa	Mioto et al., 2013
ERS022960	510		Ghana	Africa	Mioto et al., 2013
ERS017391	511		Ghana	Africa	Mioto et al., 2013
ERS017392	512		Ghana	Africa	Mioto et al., 2013
ERS022961	513		Ghana	Africa	Mioto et al., 2013
ERS022962	514		Ghana	Africa	Mioto et al., 2013
ERS022963	515		Ghana	Africa	Mioto et al., 2013
ERS032226	516		Ghana	Africa	Mioto et al., 2013
ERS022754	517		Ghana	Africa	Mioto et al., 2013
ERS022964	518		Ghana	Africa	Mioto et al., 2013
ERS017393	519		Ghana	Africa	Mioto et al., 2013
ERS022755	520		Ghana	Africa	Mioto et al., 2013
ERS017394	521		Ghana	Africa	Mioto et al., 2013
ERS017395	522		Ghana	Africa	Mioto et al., 2013
ERS022965	524		Ghana	Africa	Mioto et al., 2013
ERS022966	525		Ghana	Africa	Mioto et al., 2013
ERS032236	526		Ghana	Africa	Mioto et al., 2013
ERS022756	527		Ghana	Africa	Mioto et al., 2013
ERS022967	528		Ghana	Africa	Mioto et al., 2013
ERS032002	529		Ghana	Africa	Mioto et al., 2013
ERS022968	530		Ghana	Africa	Mioto et al., 2013
ERS022761	534		Ghana	Africa	Mioto et al., 2013
ERS022969	535		Ghana	Africa	Mioto et al., 2013
ERS022970	537		Ghana	Africa	Mioto et al., 2013
ERS032179	539		Ghana	Africa	Mioto et al., 2013
ERS022971	540		Ghana	Africa	Mioto et al., 2013
ERS022764	541		Ghana	Africa	Mioto et al., 2013
ERS017396	542		Ghana	Africa	Mioto et al., 2013
ERS022765	543		Ghana	Africa	Mioto et al., 2013
ERS022972	545		Ghana	Africa	Mioto et al., 2013
ERS017397	546		Ghana	Africa	Mioto et al., 2013
ERS017398	547		Ghana	Africa	Mioto et al., 2013
ERS022973	548		Ghana	Africa	Mioto et al., 2013
ERS032208	549		Ghana	Africa	Mioto et al., 2013
ERS022974	550		Ghana	Africa	Mioto et al., 2013
ERS017399	551		Ghana	Africa	Mioto et al., 2013
ERS022768	552		Ghana	Africa	Mioto et al., 2013
ERS022975	553		Ghana	Africa	Mioto et al., 2013
ERS022976	554		Ghana	Africa	Mioto et al., 2013
ERS022770	555		Ghana	Africa	Mioto et al., 2013
ERS022771	556		Ghana	Africa	Mioto et al., 2013
ERS022773	557		Ghana	Africa	Mioto et al., 2013
ERS022977	559		Ghana	Africa	Mioto et al., 2013
ERS022978	560		Ghana	Africa	Mioto et al., 2013
ERS022980	562		Ghana	Africa	Mioto et al., 2013
ERS022981	563		Ghana	Africa	Mioto et al., 2013
ERS022982	564		Ghana	Africa	Mioto et al., 2013
ERS022983	565		Ghana	Africa	Mioto et al., 2013
ERS022984	566		Ghana	Africa	Mioto et al., 2013
ERS022985	567		Ghana	Africa	Mioto et al., 2013
ERS017401	568		Ghana	Africa	Mioto et al., 2013
ERS022986	569		Ghana	Africa	Mioto et al., 2013
ERS017402	570		Ghana	Africa	Mioto et al., 2013
ERS017403	571		Ghana	Africa	Mioto et al., 2013
ERS022774	572		Ghana	Africa	Mioto et al., 2013
ERS032187	573		Ghana	Africa	Mioto et al., 2013
ERS032201	574		Ghana	Africa	Mioto et al., 2013
ERS032227	575		Ghana	Africa	Mioto et al., 2013
ERS032667	576		Ghana	Africa	Mioto et al., 2013
ERS032668	577		Ghana	Africa	Mioto et al., 2013
ERS032054	578		Ghana	Africa	Mioto et al., 2013
ERS032238	579		Ghana	Africa	Mioto et al., 2013
ERS032177	580		Ghana	Africa	Mioto et al., 2013
ERS032216	581		Ghana	Africa	Mioto et al., 2013
ERS032053	584		Ghana	Africa	Mioto et al., 2013
ERS031997	585		Ghana	Africa	Mioto et al., 2013
ERS032230	586		Ghana	Africa	Mioto et al., 2013
ERS032180	587		Ghana	Africa	Mioto et al., 2013
ERS032182	588		Ghana	Africa	Mioto et al., 2013
ERS032176	589		Ghana	Africa	Mioto et al., 2013
ERS032231	590		Ghana	Africa	Mioto et al., 2013
ERS032185	591		Ghana	Africa	Mioto et al., 2013
ERS032033	592		Ghana	Africa	Mioto et al., 2013
ERS032214	593		Ghana	Africa	Mioto et al., 2013
ERS032234	594		Ghana	Africa	Mioto et al., 2013
ERS032218	596		Ghana	Africa	Mioto et al., 2013
ERS032191	597		Ghana	Africa	Mioto et al., 2013
ERS032213	598		Ghana	Africa	Mioto et al., 2013
ERS032229	599		Ghana	Africa	Mioto et al., 2013
ERS032222	600		Ghana	Africa	Mioto et al., 2013
ERS032034	601		Ghana	Africa	Mioto et al., 2013
ERS032011	602		Ghana	Africa	Mioto et al., 2013
ERS032186	604		Ghana	Africa	Mioto et al., 2013
ERS032051	605		Ghana	Africa	Mioto et al., 2013
ERS032178	606		Ghana	Africa	Mioto et al., 2013
ERS032001	607		Ghana	Africa	Mioto et al., 2013
ERS032032	608		Ghana	Africa	Mioto et al., 2013
ERS032669	609		Ghana	Africa	Mioto et al., 2013
ERS032028	610		Ghana	Africa	Mioto et al., 2013
ERS032183	611		Ghana	Africa	Mioto et al., 2013
ERS032190	612		Ghana	Africa	Mioto et al., 2013
ERS032184	613		Ghana	Africa	Mioto et al., 2013
ERS031998	614		Ghana	Africa	Mioto et al., 2013
ERS032188	615		Ghana	Africa	Mioto et al., 2013
ERS032200	616		Ghana	Africa	Mioto et al., 2013
ERS032204	617		Ghana	Africa	Mioto et al., 2013
ERS032174	618		Ghana	Africa	Mioto et al., 2013
ERS032212	619		Ghana	Africa	Mioto et al., 2013
ERS032670	620		Ghana	Africa	Mioto et al., 2013
ERS032170	621		Ghana	Africa	Mioto et al., 2013
ERS032215	622		Ghana	Africa	Mioto et al., 2013
ERS032044	623		Ghana	Africa	Mioto et al., 2013
ERS032048	624		Ghana	Africa	Mioto et al., 2013
ERS032220	625		Ghana	Africa	Mioto et al., 2013
ERS032233	626		Ghana	Africa	Mioto et al., 2013
ERS032210	627		Ghana	Africa	Mioto et al., 2013
ERS032007	628		Ghana	Africa	Mioto et al., 2013
ERS032047	629		Ghana	Africa	Mioto et al., 2013
ERS032173	630		Ghana	Africa	Mioto et al., 2013
ERS032172	631		Ghana	Africa	Mioto et al., 2013
ERS032671	632		Ghana	Africa	Mioto et al., 2013
ERS032199	633		Ghana	Africa	Mioto et al., 2013
ERS032196	634		Ghana	Africa	Mioto et al., 2013
ERS032012	635		Ghana	Africa	Mioto et al., 2013
ERS032181	636		Ghana	Africa	Mioto et al., 2013
ERS032205	637		Ghana	Africa	Mioto et al., 2013
ERS032046	638		Ghana	Africa	Mioto et al., 2013
ERS032672	639		Ghana	Africa	Mioto et al., 2013
ERS032195	641		Ghana	Africa	Mioto et al., 2013
ERS032673	642		Ghana	Africa	Mioto et al., 2013
ERS032219	643		Ghana	Africa	Mioto et al., 2013
ERS032221	644		Ghana	Africa	Mioto et al., 2013
ERS032674	645		Ghana	Africa	Mioto et al., 2013
ERS032202	646		Ghana	Africa	Mioto et al., 2013
ERS032675	647		Ghana	Africa	Mioto et al., 2013
ERS032067	648		Ghana	Africa	Mioto et al., 2013
ERS032171	649		Ghana	Africa	Mioto et al., 2013
ERS032232	650		Ghana	Africa	Mioto et al., 2013
ERS032035	651		Ghana	Africa	Mioto et al., 2013
ERS010384	653		Mali	Africa	Mioto et al., 2013
ERS010612	655		Mali	Africa	Mioto et al., 2013
ERS010388	656		Mali	Africa	Mioto et al., 2013
ERS010607	657		Mali	Africa	Mioto et al., 2013
ERS010303	659		Mali	Africa	Mioto et al., 2013
ERS010185	662		Mali	Africa	Mioto et al., 2013
ERS010613	663		Mali	Africa	Mioto et al., 2013
ERS010563	664		Mali	Africa	Mioto et al., 2013
ERS010614	665		Mali	Africa	Mioto et al., 2013
ERS010391	667		Mali	Africa	Mioto et al., 2013
ERS010615	668		Mali	Africa	Mioto et al., 2013
ERS010566	670		Mali	Africa	Mioto et al., 2013
ERS010567	671		Mali	Africa	Mioto et al., 2013
ERS010609	672		Mali	Africa	Mioto et al., 2013
ERS010396	673		Mali	Africa	Mioto et al., 2013
ERS010399	676		Mali	Africa	Mioto et al., 2013
ERS010184	677		Mali	Africa	Mioto et al., 2013
ERS010021	678		Mali	Africa	Mioto et al., 2013
ERS010651	679		Mali	Africa	Mioto et al., 2013
ERS010037	680		Mali	Africa	Mioto et al., 2013
ERS010661	681		Mali	Africa	Mioto et al., 2013
ERS010662	682		Mali	Africa	Mioto et al., 2013
ERS010663	683		Mali	Africa	Mioto et al., 2013
ERS010026	684		Mali	Africa	Mioto et al., 2013
ERS010027	685		Mali	Africa	Mioto et al., 2013
ERS010028	686		Mali	Africa	Mioto et al., 2013
ERS010029	687		Mali	Africa	Mioto et al., 2013
ERS010030	688		Mali	Africa	Mioto et al., 2013
ERS010664	689		Mali	Africa	Mioto et al., 2013
ERS010665	690		Mali	Africa	Mioto et al., 2013
ERS010031	691		Mali	Africa	Mioto et al., 2013
ERS010666	692		Mali	Africa	Mioto et al., 2013
ERS010667	693		Mali	Africa	Mioto et al., 2013
ERS010653	695		Mali	Africa	Mioto et al., 2013
ERS010654	696		Mali	Africa	Mioto et al., 2013
ERS010032	697		Mali	Africa	Mioto et al., 2013
ERS010033	698		Mali	Africa	Mioto et al., 2013
ERS010022	699		Mali	Africa	Mioto et al., 2013
ERS010023	700		Mali	Africa	Mioto et al., 2013
ERS010655	701		Mali	Africa	Mioto et al., 2013
ERS010024	702		Mali	Africa	Mioto et al., 2013
ERS010656	703		Mali	Africa	Mioto et al., 2013
ERS010025	704		Mali	Africa	Mioto et al., 2013
ERS010657	705		Mali	Africa	Mioto et al., 2013
ERS010658	706		Mali	Africa	Mioto et al., 2013
ERS010659	707		Mali	Africa	Mioto et al., 2013
ERS010783	708		Thailand	Southeast_Asia	Mioto et al., 2013
ERS010784	709		Thailand	Southeast_Asia	Mioto et al., 2013
ERS010601	710		Thailand	Southeast_Asia	Mioto et al., 2013
ERS010604	712		Thailand	Southeast_Asia	Mioto et al., 2013
ERS009968	715		Thailand	Southeast_Asia	Mioto et al., 2013
ERS010484	717		Thailand	Southeast_Asia	Mioto et al., 2013
ERS010608	718		Thailand	Southeast_Asia	Mioto et al., 2013
ERS010527	719		Thailand	Southeast_Asia	Mioto et al., 2013
ERS010554	720		Thailand	Southeast_Asia	Mioto et al., 2013
ERS010555	721		Thailand	Southeast_Asia	Mioto et al., 2013
ERS010556	722		Thailand	Southeast_Asia	Mioto et al., 2013
ERS010521	723		Thailand	Southeast_Asia	Mioto et al., 2013
ERS010531	724		Thailand	Southeast_Asia	Mioto et al., 2013
ERS010558	725		Thailand	Southeast_Asia	Mioto et al., 2013
ERS010530	726		Thailand	Southeast_Asia	Mioto et al., 2013
ERS010560	727		Thailand	Southeast_Asia	Mioto et al., 2013
ERS010535	728		Thailand	Southeast_Asia	Mioto et al., 2013
ERS010561	729		Thailand	Southeast_Asia	Mioto et al., 2013
ERS010532	730		Thailand	Southeast_Asia	Mioto et al., 2013
ERS010570	731		Thailand	Southeast_Asia	Mioto et al., 2013
ERS010519	732		Thailand	Southeast_Asia	Mioto et al., 2013
ERS010600	733		Thailand	Southeast_Asia	Mioto et al., 2013
ERS010524	734		Thailand	Southeast_Asia	Mioto et al., 2013
ERS010523	735		Thailand	Southeast_Asia	Mioto et al., 2013
ERS010522	737		Thailand	Southeast_Asia	Mioto et al., 2013
ERS010551	738		Thailand	Southeast_Asia	Mioto et al., 2013
ERS010553	740		Thailand	Southeast_Asia	Mioto et al., 2013
ERS010528	741		Thailand	Southeast_Asia	Mioto et al., 2013
ERS010515	742		Thailand	Southeast_Asia	Mioto et al., 2013
ERS010514	743		Thailand	Southeast_Asia	Mioto et al., 2013
ERS009956	744		Thailand	Southeast_Asia	Mioto et al., 2013
ERS009957	745		Thailand	Southeast_Asia	Mioto et al., 2013
ERS009969	746		Thailand	Southeast_Asia	Mioto et al., 2013
ERS009705	747		Thailand	Southeast_Asia	Mioto et al., 2013
ERS009959	749		Thailand	Southeast_Asia	Mioto et al., 2013
ERS009715	750		Thailand	Southeast_Asia	Mioto et al., 2013
ERS009960	751		Thailand	Southeast_Asia	Mioto et al., 2013
ERS009982	752		Thailand	Southeast_Asia	Mioto et al., 2013
ERS009716	753		Thailand	Southeast_Asia	Mioto et al., 2013
ERS009717	755		Thailand	Southeast_Asia	Mioto et al., 2013
ERS009961	756		Thailand	Southeast_Asia	Mioto et al., 2013
ERS009718	757		Thailand	Southeast_Asia	Mioto et al., 2013
ERS009706	758		Thailand	Southeast_Asia	Mioto et al., 2013
ERS009962	759		Thailand	Southeast_Asia	Mioto et al., 2013
ERS009707	760		Thailand	Southeast_Asia	Mioto et al., 2013
ERS009963	761		Thailand	Southeast_Asia	Mioto et al., 2013
ERS009708	762		Thailand	Southeast_Asia	Mioto et al., 2013
ERS009709	763		Thailand	Southeast_Asia	Mioto et al., 2013
ERS009964	764		Thailand	Southeast_Asia	Mioto et al., 2013
ERS009710	765		Thailand	Southeast_Asia	Mioto et al., 2013
ERS010141	767		Thailand	Southeast_Asia	Mioto et al., 2013
ERS009713	768		Thailand	Southeast_Asia	Mioto et al., 2013
ERS009714	769		Thailand	Southeast_Asia	Mioto et al., 2013
ERS015539	770		Thailand	Southeast_Asia	Mioto et al., 2013
ERS015529	772		Thailand	Southeast_Asia	Mioto et al., 2013
ERS015531	774		Thailand	Southeast_Asia	Mioto et al., 2013
ERS015532	775		Thailand	Southeast_Asia	Mioto et al., 2013
ERS015533	776		Thailand	Southeast_Asia	Mioto et al., 2013
ERS015534	777		Thailand	Southeast_Asia	Mioto et al., 2013
ERS015536	778		Thailand	Southeast_Asia	Mioto et al., 2013
ERS015537	779		Thailand	Southeast_Asia	Mioto et al., 2013
ERS015538	780		Thailand	Southeast_Asia	Mioto et al., 2013
ERS017465	782		Thailand	Southeast_Asia	Mioto et al., 2013
ERS017467	783		Thailand	Southeast_Asia	Mioto et al., 2013
ERS017466	784		Thailand	Southeast_Asia	Mioto et al., 2013
ERS017468	785		Thailand	Southeast_Asia	Mioto et al., 2013
ERS017469	786		Thailand	Southeast_Asia	Mioto et al., 2013
ERS017470	787		Thailand	Southeast_Asia	Mioto et al., 2013
ERS017471	788		Thailand	Southeast_Asia	Mioto et al., 2013
ERS017472	789		Thailand	Southeast_Asia	Mioto et al., 2013
ERS023569	791		Thailand	Southeast_Asia	Mioto et al., 2013
ERS023570	792		Thailand	Southeast_Asia	Mioto et al., 2013
ERS023575	794		Thailand	Southeast_Asia	Mioto et al., 2013
ERS023576	795		Thailand	Southeast_Asia	Mioto et al., 2013
ERS010349	798		Thailand	Southeast_Asia	Mioto et al., 2013
ERS009722	804		Thailand	Southeast_Asia	Mioto et al., 2013
ERS010356	812		Thailand	Southeast_Asia	Mioto et al., 2013
ERS013083	819		Vietnam	Southeast_Asia	Mioto et al., 2013
ERS013084	820		Vietnam	Southeast_Asia	Mioto et al., 2013
ERS013085	821		Vietnam	Southeast_Asia	Mioto et al., 2013
ERS013086	822		Vietnam	Southeast_Asia	Mioto et al., 2013
ERS013087	823		Vietnam	Southeast_Asia	Mioto et al., 2013
ERS013088	824		Vietnam	Southeast_Asia	Mioto et al., 2013
ERS013089	825		Vietnam	Southeast_Asia	Mioto et al., 2013
ERS041968	PA0172C		Republic_of_Guinea	Africa	Mobegi et al., 2014
ERS041970	PA0161C		Republic_of_Guinea	Africa	Mobegi et al., 2014
ERS041967	PA0245C		Republic_of_Guinea	Africa	Mobegi et al., 2014
ERS041974	PA0145C		Republic_of_Guinea	Africa	Mobegi et al., 2014
ERS041975	PA0157C		Republic_of_Guinea	Africa	Mobegi et al., 2014
ERS041987	PA0198C		Republic_of_Guinea	Africa	Mobegi et al., 2014
ERS041976	PA0138C		Republic_of_Guinea	Africa	Mobegi et al., 2014
ERS041988	PA0203C		Republic_of_Guinea	Africa	Mobegi et al., 2014
ERS041990	PA0140C		Republic_of_Guinea	Africa	Mobegi et al., 2014
ERS041992	PA0222C		Republic_of_Guinea	Africa	Mobegi et al., 2014
ERS041998	PA0246C		Republic_of_Guinea	Africa	Mobegi et al., 2014
ERS041993	PA0239C		Republic_of_Guinea	Africa	Mobegi et al., 2014
ERS041999	PA0220C		Republic_of_Guinea	Africa	Mobegi et al., 2014
ERS042001	PA0171C		Republic_of_Guinea	Africa	Mobegi et al., 2014
ERS042002	PA0214C		Republic_of_Guinea	Africa	Mobegi et al., 2014
ERS042003	PA0255C		Republic_of_Guinea	Africa	Mobegi et al., 2014
ERS042004	PA0151C		Republic_of_Guinea	Africa	Mobegi et al., 2014
ERS042006	PA0223C		Republic_of_Guinea	Africa	Mobegi et al., 2014
ERS042009	PA0137C		Republic_of_Guinea	Africa	Mobegi et al., 2014
ERS042010	PA0184C		Republic_of_Guinea	Africa	Mobegi et al., 2014
ERS042027	PA0218C		Republic_of_Guinea	Africa	Mobegi et al., 2014
ERS042028	PA0232C		Republic_of_Guinea	Africa	Mobegi et al., 2014
ERS042070	PA0217C		Republic_of_Guinea	Africa	Mobegi et al., 2014
ERS042071	PA0221C		Republic_of_Guinea	Africa	Mobegi et al., 2014
ERS042075	PA0227C		Republic_of_Guinea	Africa	Mobegi et al., 2014
ERS042077	PA0173C		Republic_of_Guinea	Africa	Mobegi et al., 2014
ERS042079	PA0165C		Republic_of_Guinea	Africa	Mobegi et al., 2014
ERS042084	PA0263C		Republic_of_Guinea	Africa	Mobegi et al., 2014
ERS042088	PA0208C		Republic_of_Guinea	Africa	Mobegi et al., 2014
ERS042089	PA0179C		Republic_of_Guinea	Africa	Mobegi et al., 2014
ERS042091	PA0213C		Republic_of_Guinea	Africa	Mobegi et al., 2014
ERS042093	PA0229C		Republic_of_Guinea	Africa	Mobegi et al., 2014
ERS042097	PA0200C		Republic_of_Guinea	Africa	Mobegi et al., 2014
ERS042098	PA0207C		Republic_of_Guinea	Africa	Mobegi et al., 2014
ERS042099	PA0209C		Republic_of_Guinea	Africa	Mobegi et al., 2014
ERS042100	PA0237C		Republic_of_Guinea	Africa	Mobegi et al., 2014
ERS042101	PA0251C		Republic_of_Guinea	Africa	Mobegi et al., 2014
ERS042029	PA0188C		Republic_of_Guinea	Africa	Mobegi et al., 2014
ERS042033	PA0158C		Republic_of_Guinea	Africa	Mobegi et al., 2014
ERS042034	PA0195C		Republic_of_Guinea	Africa	Mobegi et al., 2014
ERS042036	PA0249C		Republic_of_Guinea	Africa	Mobegi et al., 2014
ERS042054	PA0148C		Republic_of_Guinea	Africa	Mobegi et al., 2014
ERS042039	PA0147C		Republic_of_Guinea	Africa	Mobegi et al., 2014
ERS042040	PA0169C		Republic_of_Guinea	Africa	Mobegi et al., 2014
ERS042041	PA0144C		Republic_of_Guinea	Africa	Mobegi et al., 2014
ERS042043	PA0260C		Republic_of_Guinea	Africa	Mobegi et al., 2014
ERS042044	PA0270C		Republic_of_Guinea	Africa	Mobegi et al., 2014
ERS042046	PA0185C		Republic_of_Guinea	Africa	Mobegi et al., 2014
ERS042048	PA0219C		Republic_of_Guinea	Africa	Mobegi et al., 2014
ERS042049	PA0224C		Republic_of_Guinea	Africa	Mobegi et al., 2014
ERS042055	PA0193C		Republic_of_Guinea	Africa	Mobegi et al., 2014
ERS042062	PA0183C		Republic_of_Guinea	Africa	Mobegi et al., 2014
ERS042063	PA0152C		Republic_of_Guinea	Africa	Mobegi et al., 2014
ERS042065	PA0163C		Republic_of_Guinea	Africa	Mobegi et al., 2014
ERS042066	PA0261C		Republic_of_Guinea	Africa	Mobegi et al., 2014
ERS042067	PA0149C		Republic_of_Guinea	Africa	Mobegi et al., 2014
ERS042107	PA0230C		Republic_of_Guinea	Africa	Mobegi et al., 2014
ERS041972	PA0134C		Republic_of_Guinea	Africa	Mobegi et al., 2014
ERS041978	PA0253C		Republic_of_Guinea	Africa	Mobegi et al., 2014
ERS041979	PA0146C		Republic_of_Guinea	Africa	Mobegi et al., 2014
ERS041983	PA0180C		Republic_of_Guinea	Africa	Mobegi et al., 2014
ERS041986	PA0201C		Republic_of_Guinea	Africa	Mobegi et al., 2014
ERS041989	PA0254C		Republic_of_Guinea	Africa	Mobegi et al., 2014
ERS042000	PA0155C		Republic_of_Guinea	Africa	Mobegi et al., 2014
ERS042012	PA0243C		Republic_of_Guinea	Africa	Mobegi et al., 2014
ERS042013	PA0267C		Republic_of_Guinea	Africa	Mobegi et al., 2014
ERS042026	PA0262C		Republic_of_Guinea	Africa	Mobegi et al., 2014
ERS042031	PA0176C		Republic_of_Guinea	Africa	Mobegi et al., 2014
ERS042032	PA0197C		Republic_of_Guinea	Africa	Mobegi et al., 2014
ERS042038	PA0168C		Republic_of_Guinea	Africa	Mobegi et al., 2014
ERS042042	PA0204C		Republic_of_Guinea	Africa	Mobegi et al., 2014
ERS042045	PA0225C		Republic_of_Guinea	Africa	Mobegi et al., 2014
ERS042050	PA0186C		Republic_of_Guinea	Africa	Mobegi et al., 2014
ERS042052	PA0269C		Republic_of_Guinea	Africa	Mobegi et al., 2014
ERS042056	PA0206C		Republic_of_Guinea	Africa	Mobegi et al., 2014
ERS042057	PA0202C		Republic_of_Guinea	Africa	Mobegi et al., 2014
ERS042069	PA0215C		Republic_of_Guinea	Africa	Mobegi et al., 2014
ERS042073	PA0182C		Republic_of_Guinea	Africa	Mobegi et al., 2014
ERS042074	PA0153C		Republic_of_Guinea	Africa	Mobegi et al., 2014
ERS042078	PA0257C		Republic_of_Guinea	Africa	Mobegi et al., 2014
ERS042082	PA0256C		Republic_of_Guinea	Africa	Mobegi et al., 2014
ERS042083	PA0159C		Republic_of_Guinea	Africa	Mobegi et al., 2014
ERS042085	PA0177C		Republic_of_Guinea	Africa	Mobegi et al., 2014
ERS042087	PA0160C		Republic_of_Guinea	Africa	Mobegi et al., 2014
ERS042090	PA0178C		Republic_of_Guinea	Africa	Mobegi et al., 2014
ERS042102	PA0216C		Republic_of_Guinea	Africa	Mobegi et al., 2014
ERS042104	PA0187C		Republic_of_Guinea	Africa	Mobegi et al., 2014
ERS042105	PA0205C		Republic_of_Guinea	Africa	Mobegi et al., 2014
ERS042106	PA0234C		Republic_of_Guinea	Africa	Mobegi et al., 2014
ERS042108	PA0167C		Republic_of_Guinea	Africa	Mobegi et al., 2014
ERS042109	PA0191C		Republic_of_Guinea	Africa	Mobegi et al., 2014
ERS042112	PA0189C		Republic_of_Guinea	Africa	Mobegi et al., 2014
ERS042113	PA0212C		Republic_of_Guinea	Africa	Mobegi et al., 2014
ERS041994	PA0233C		Republic_of_Guinea	Africa	Mobegi et al., 2014
ERS042110	PA0211C		Republic_of_Guinea	Africa	Mobegi et al., 2014
ERS041991	PA0231C		Republic_of_Guinea	Africa	Mobegi et al., 2014
KT119847.1	BIL		India	South_Asia	Tyagi et al., 2015
KT119853.1	BIL2		India	South_Asia	Tyagi et al., 2015
KT119854.1	BIL4		India	South_Asia	Tyagi et al., 2015
KT119855.1	BIL7		India	South_Asia	Tyagi et al., 2015
KT119856.1	BIL8		India	South_Asia	Tyagi et al., 2015
KT119857.1	BIL9		India	South_Asia	Tyagi et al., 2015
KT119848.1	BILj1		India	South_Asia	Tyagi et al., 2015
KT11984.1	BILj2		India	South_Asia	Tyagi et al., 2015
KT119850.1	BILj5		India	South_Asia	Tyagi et al., 2015
KT119851.1	BILj7		India	South_Asia	Tyagi et al., 2015
KT119852.1	BILj8		India	South_Asia	Tyagi et al., 2015
KT119858.1	GOA1		India	South_Asia	Tyagi et al., 2015
KT119859.1	GOA4		India	South_Asia	Tyagi et al., 2015
KT119860.1	GOA6		India	South_Asia	Tyagi et al., 2015
KT119861.1	GOA7		India	South_Asia	Tyagi et al., 2015
KT119862.1	GOA8		India	South_Asia	Tyagi et al., 2015
KT119863.1	GOA9		India	South_Asia	Tyagi et al., 2015
KT119864.1	GOA10		India	South_Asia	Tyagi et al., 2015
KT119865.1	GOA12		India	South_Asia	Tyagi et al., 2015
KT119866.1	BET19		India	South_Asia	Tyagi et al., 2015
KT119867.1	BET26		India	South_Asia	Tyagi et al., 2015
KT119868.1	BET30		India	South_Asia	Tyagi et al., 2015
KT119869.1	BET31		India	South_Asia	Tyagi et al., 2015
KT119870.1	BET34		India	South_Asia	Tyagi et al., 2015
KT119871.1	BET35		India	South_Asia	Tyagi et al., 2015
KT119872.1	BETpv5		India	South_Asia	Tyagi et al., 2015
KT119873.1	BETpv6		India	South_Asia	Tyagi et al., 2015
KT119874.1	MAN1		India	South_Asia	Tyagi et al., 2015
KT119875.1	MAN3		India	South_Asia	Tyagi et al., 2015
KT119876.1	MAN4		India	South_Asia	Tyagi et al., 2015
KT119877.1	MAN5		India	South_Asia	Tyagi et al., 2015
KT119878.1	MAN6		India	South_Asia	Tyagi et al., 2015
KT119879.1	MAN7		India	South_Asia	Tyagi et al., 2015
KT119880.1	MAN10		India	South_Asia	Tyagi et al., 2015
KT119881.1	MAN12		India	South_Asia	Tyagi et al., 2015
KT119882.1	MAN13		India	South_Asia	Tyagi et al., 2015
KT119883.1	MAN14		India	South_Asia	Tyagi et al., 2015
KY923425	XOH37PNG		Papua_New_Guinea	Melanesia	This study
KY923426	XOH398PNG		Papua_New_Guinea	Melanesia	This study
KY923427	XOH355PNG		Papua_New_Guinea	Melanesia	This study
KY923428	XOH400PNG		Papua_New_Guinea	Melanesia	This study
KY923429	XOH360PNG		Papua_New_Guinea	Melanesia	This study
KY923430	XOH362PNG		Papua_New_Guinea	Melanesia	This study
KY923431	XOH419PNG		Papua_New_Guinea	Melanesia	This study
KY923432	XOH421PNG		Papua_New_Guinea	Melanesia	This study
KY923433	XOH366PNG		Papua_New_Guinea	Melanesia	This study
KY923434	XOH393PNG		Papua_New_Guinea	Melanesia	This study
KY923435	XOH370PNG		Papua_New_Guinea	Melanesia	This study
KY923436	XOH418PNG		Papua_New_Guinea	Melanesia	This study
KY923437	XOH387PNG		Papua_New_Guinea	Melanesia	This study
KY923438	XOH353PNG		Papua_New_Guinea	Melanesia	This study
KY923439	XOH356PNG		Papua_New_Guinea	Melanesia	This study
KY923440	XOA162PNG		Papua_New_Guinea	Melanesia	This study
KY923441	XOH35PNG		Papua_New_Guinea	Melanesia	This study
KY923442	XOA166PNG		Papua_New_Guinea	Melanesia	This study
KY923443	XOA135PNG		Papua_New_Guinea	Melanesia	This study
KY923444	XOA160PNG		Papua_New_Guinea	Melanesia	This study
KY923445	XOA126PNG		Papua_New_Guinea	Melanesia	This study
KY923446	XOA133PNG		Papua_New_Guinea	Melanesia	This study
KY923447	XOA10PNG		Papua_New_Guinea	Melanesia	This study
KY923448	C116_TAN		Tanzania	Africa	This study
KY923449	C156_TAN		Tanzania	Africa	This study
KY923450	B168_TAN		Tanzania	Africa	This study
KY923451	C139_TAN		Tanzania	Africa	This study
KY923452	C103_TAN		Tanzania	Africa	This study
KY923453	C152_TAN		Tanzania	Africa	This study
KY923454	C115_TAN		Tanzania	Africa	This study
KY923455	C159_TAN		Tanzania	Africa	This study
KY923456	B143_TAN		Tanzania	Africa	This study
KY923457	B097_TAN		Tanzania	Africa	This study
KY923458	B133_TAN		Tanzania	Africa	This study
KY923459	C154_TAN		Tanzania	Africa	This study
KY923460	B063_TAN		Tanzania	Africa	This study
KY923461	B047_TAN		Tanzania	Africa	This study
KY923462	B175_TAN		Tanzania	Africa	This study
KY923463	C113_TAN		Tanzania	Africa	This study
KY923464	C153_TAN		Tanzania	Africa	This study
KY923465	B131_TAN		Tanzania	Africa	This study
KY923466	B024_TAN		Tanzania	Africa	This study
KY923467	A117_TAN		Tanzania	Africa	This study
KY923468	AO40_TAN		Tanzania	Africa	This study
KY923469	B151_TAN		Tanzania	Africa	This study
KY923470	A111_TAN		Tanzania	Africa	This study
KY923471	C114_TAN		Tanzania	Africa	This study
KY923472	C147_TAN		Tanzania	Africa	This study
KY923473	B032_TAN		Tanzania	Africa	This study
KY923474	B036_TAN		Tanzania	Africa	This study
KY923501	TAI793	Tailandia_Para	Brazil	South_America	This study
KY923502	TAI794	Tailandia_Para	Brazil	South_America	This study
KY923503	TAI795	Tailandia_Para	Brazil	South_America	This study
KY923504	TAI797	Tailandia_Para	Brazil	South_America	This study
KY923505	TAI804	Tailandia_Para	Brazil	South_America	This study
KY923506	TAI805	Tailandia_Para	Brazil	South_America	This study
KY923507	TAI806	Tailandia_Para	Brazil	South_America	This study
KY923508	TAI846	Tailandia_Para	Brazil	South_America	This study
KY923509	TAI851	Tailandia_Para	Brazil	South_America	This study
KY923510	TAI1000	Tailandia_Para	Brazil	South_America	This study
KY923511	TAI1005	Tailandia_Para	Brazil	South_America	This study
KY923512	TAI859	Tailandia_Para	Brazil	South_America	This study
KY923513	TAI996	Tailandia_Para	Brazil	South_America	This study
KY923514	TAI1007	Tailandia_Para	Brazil	South_America	This study
KY923515	TAI855	Tailandia_Para	Brazil	South_America	This study
KY923516	TAI808	Tailandia_Para	Brazil	South_America	This study
KY923517	TAI866	Tailandia_Para	Brazil	South_America	This study
KY923518	TAI802	Tailandia_Para	Brazil	South_America	This study
KY923519	TAI860	Tailandia_Para	Brazil	South_America	This study
KY923520	TAI857	Tailandia_Para	Brazil	South_America	This study
KY923521	TAI1020	Tailandia_Para	Brazil	South_America	This study
KY923522	TAI856	Tailandia_Para	Brazil	South_America	This study
KY923523	TAI854	Tailandia_Para	Brazil	South_America	This study
KY923524	TAI853	Tailandia_Para	Brazil	South_America	This study
KY923525	TAI850	Tailandia_Para	Brazil	South_America	This study
KY923526	TAI849	Tailandia_Para	Brazil	South_America	This study
KY923527	TAI848	Tailandia_Para	Brazil	South_America	This study
KY923528	TAI810	Tailandia_Para	Brazil	South_America	This study
KY923529	TAI809	Tailandia_Para	Brazil	South_America	This study
KY923530	TAI801	Tailandia_Para	Brazil	South_America	This study
KY923531	TAI780	Tailandia_Para	Brazil	South_America	This study
KY923532	TAI685	Tailandia_Para	Brazil	South_America	This study
KY923533	TAI188	Tailandia_Para	Brazil	South_America	This study
KY923534	TAI800	Tailandia_Para	Brazil	South_America	This study
KY923535	TAI1003	Tailandia_Para	Brazil	South_America	This study
KY923536	TAI858	Tailandia_Para	Brazil	South_America	This study
KY923537	TAI847	Tailandia_Para	Brazil	South_America	This study
KY923538	TAI803	Tailandia_Para	Brazil	South_America	This study
KY923539	TAI799	Tailandia_Para	Brazil	South_America	This study
KY923540	TAI1002	Tailandia_Para	Brazil	South_America	This study
KY923541	TAI807	Tailandia_Para	Brazil	South_America	This study
KY923542	ITB1031	Itaituba_Para	Brazil	South_America	This study
KY923543	ITB984	Itaituba_Para	Brazil	South_America	This study
KY923544	ITB1023	Itaituba_Para	Brazil	South_America	This study
KY923545	ITB1028	Itaituba_Para	Brazil	South_America	This study
KY923546	ITB1025	Itaituba_Para	Brazil	South_America	This study
KY923547	ITB990	Itaituba_Para	Brazil	South_America	This study
KY923548	ITB1015	Itaituba_Para	Brazil	South_America	This study
KY923549	ITB1024	Itaituba_Para	Brazil	South_America	This study
KY923550	ITB986	Itaituba_Para	Brazil	South_America	This study
KY923551	ITB987	Itaituba_Para	Brazil	South_America	This study
KY923552	ITB988	Itaituba_Para	Brazil	South_America	This study
KY923553	ITB995	Itaituba_Para	Brazil	South_America	This study
KY923554	ITB1014	Itaituba_Para	Brazil	South_America	This study
KY923555	ITB1017	Itaituba_Para	Brazil	South_America	This study
KY923556	ITB1018	Itaituba_Para	Brazil	South_America	This study
KY923557	ITB1019	Itaituba_Para	Brazil	South_America	This study
KY923558	ITB1020	Itaituba_Para	Brazil	South_America	This study
KY923559	ITB1021	Itaituba_Para	Brazil	South_America	This study
KY923560	ITB1022	Itaituba_Para	Brazil	South_America	This study
KY923561	ITB1029	Itaituba_Para	Brazil	South_America	This study
KY923562	ITB1032	Itaituba_Para	Brazil	South_America	This study
KY923563	ITB10133	Itaituba_Para	Brazil	South_America	This study
KY923564	ITB1013	Itaituba_Para	Brazil	South_America	This study
KY923565	ITB1012	Itaituba_Para	Brazil	South_America	This study
KY923566	ITB1011	Itaituba_Para	Brazil	South_America	This study
KY923567	PVL831	Porto_Velho_Rondonia	Brazil	South_America	This study
KY923568	PVL829	Porto_Velho_Rondonia	Brazil	South_America	This study
KY923569	PVL816	Porto_Velho_Rondonia	Brazil	South_America	This study
KY923570	PVL678	Porto_Velho_Rondonia	Brazil	South_America	This study
KY923571	PVL680	Porto_Velho_Rondonia	Brazil	South_America	This study
KY923572	PVL841	Porto_Velho_Rondonia	Brazil	South_America	This study
KY923573	PVL828	Porto_Velho_Rondonia	Brazil	South_America	This study
KY923574	PVL824	Porto_Velho_Rondonia	Brazil	South_America	This study
KY923575	PVL683	Porto_Velho_Rondonia	Brazil	South_America	This study
KY923576	PVL682	Porto_Velho_Rondonia	Brazil	South_America	This study
KY923577	PVL827	Porto_Velho_Rondonia	Brazil	South_America	This study
KY923578	PVL832	Porto_Velho_Rondonia	Brazil	South_America	This study
KY923579	PVL801	Porto_Velho_Rondonia	Brazil	South_America	This study
KY923580	PVL812	Porto_Velho_Rondonia	Brazil	South_America	This study
KY923581	PVL813	Porto_Velho_Rondonia	Brazil	South_America	This study
KY923582	PVL844	Porto_Velho_Rondonia	Brazil	South_America	This study
KY923583	PVL826	Porto_Velho_Rondonia	Brazil	South_America	This study
KY923584	PVL820	Porto_Velho_Rondonia	Brazil	South_America	This study
KY923585	PVL835	Porto_Velho_Rondonia	Brazil	South_America	This study
KY923586	PVL837	Porto_Velho_Rondonia	Brazil	South_America	This study
KY923587	PVL838	Porto_Velho_Rondonia	Brazil	South_America	This study
KY923588	PVL840	Porto_Velho_Rondonia	Brazil	South_America	This study
KY923589	PVL815	Porto_Velho_Rondonia	Brazil	South_America	This study
KY923590	PVL679	Porto_Velho_Rondonia	Brazil	South_America	This study
KY923591	PVL814	Porto_Velho_Rondonia	Brazil	South_America	This study
KY923592	MBA967	Maraba_Para	Brazil	South_America	This study
KY923593	MBA9969	Maraba_Para	Brazil	South_America	This study
KY923594	MBA974	Maraba_Para	Brazil	South_America	This study
KY923595	MBA975	Maraba_Para	Brazil	South_America	This study
KY923596	MBA957	Maraba_Para	Brazil	South_America	This study
KY923597	MBA966	Maraba_Para	Brazil	South_America	This study
KY923598	MBA958	Maraba_Para	Brazil	South_America	This study
KY923599	MBA952	Maraba_Para	Brazil	South_America	This study
KY923600	MBA955	Maraba_Para	Brazil	South_America	This study
KY923601	MBA972	Maraba_Para	Brazil	South_America	This study
KY923602	MBA964	Maraba_Para	Brazil	South_America	This study
KY923603	MBA977	Maraba_Para	Brazil	South_America	This study
KY923604	MARA960	Maraba_Para	Brazil	South_America	This study
KY923605	MARA965	Maraba_Para	Brazil	South_America	This study
KY923606	MARA953	Maraba_Para	Brazil	South_America	This study
KY923607	MARA872	Maraba_Para	Brazil	South_America	This study
KY923608	MARA871	Maraba_Para	Brazil	South_America	This study
KY923609	01CS	Acre	Brazil	South_America	This study
KY923610	02CS	Acre	Brazil	South_America	This study
KY923611	03CS	Acre	Brazil	South_America	This study
KY923612	05CS	Acre	Brazil	South_America	This study
KY923613	08CS	Acre	Brazil	South_America	This study
KY923614	09CS	Acre	Brazil	South_America	This study
KY923615	10CS	Acre	Brazil	South_America	This study
KY923616	12CS	Acre	Brazil	South_America	This study
KY923617	13CS	Acre	Brazil	South_America	This study
KY923618	14CS	Acre	Brazil	South_America	This study
KY923619	16CS	Acre	Brazil	South_America	This study
KY923620	17CS	Acre	Brazil	South_America	This study
KY923621	18CS	Acre	Brazil	South_America	This study
KY923622	20CS	Acre	Brazil	South_America	This study
KY923623	22CS	Acre	Brazil	South_America	This study
KY923624	23CS	Acre	Brazil	South_America	This study
KY923625	24CS	Acre	Brazil	South_America	This study
KY923626	25CS	Acre	Brazil	South_America	This study
KY923627	26CS	Acre	Brazil	South_America	This study
KY923628	27CS	Acre	Brazil	South_America	This study
KY923629	28CS	Acre	Brazil	South_America	This study
KY923630	29CS	Acre	Brazil	South_America	This study
KY923631	30CS	Acre	Brazil	South_America	This study
KY923632	31CS	Acre	Brazil	South_America	This study
KY923633	32CS	Acre	Brazil	South_America	This study
KY923634	34CS	Acre	Brazil	South_America	This study
KY923635	36CS	Acre	Brazil	South_America	This study
KY923636	35CS	Acre	Brazil	South_America	This study
KY923637	38CS	Acre	Brazil	South_America	This study
KY923638	40CS	Acre	Brazil	South_America	This study
KY923639	41CS	Acre	Brazil	South_America	This study
KY923640	42CS	Acre	Brazil	South_America	This study
KY923641	43CS	Acre	Brazil	South_America	This study
KY923642	44CS	Acre	Brazil	South_America	This study
KY923643	45CS	Acre	Brazil	South_America	This study
KY923644	46CS	Acre	Brazil	South_America	This study
KY923645	47CS	Acre	Brazil	South_America	This study
KY923646	48CS	Acre	Brazil	South_America	This study
KY923647	49CS	Acre	Brazil	South_America	This study
KY923475	4Indo		Indonesia	Southeast_Asia	This study
KY923476	9Indo		Indonesia	Southeast_Asia	This study
KY923477	36Indo		Indonesia	Southeast_Asia	This study
KY923478	41Indo		Indonesia	Southeast_Asia	This study
KY923479	48Indo		Indonesia	Southeast_Asia	This study
KY923480	53Indo		Indonesia	Southeast_Asia	This study
KY923481	120Indo		Indonesia	Southeast_Asia	This study
KY923482	123Indo		Indonesia	Southeast_Asia	This study
KY923483	125Indo		Indonesia	Southeast_Asia	This study
KY923484	127Indo		Indonesia	Southeast_Asia	This study
KY923485	128Indo		Indonesia	Southeast_Asia	This study
KY923486	132Indo		Indonesia	Southeast_Asia	This study
KY923487	164Indo		Indonesia	Southeast_Asia	This study
KY923488	165Indo		Indonesia	Southeast_Asia	This study
KY923489	172Indo		Indonesia	Southeast_Asia	This study
KY923490	230Indo		Indonesia	Southeast_Asia	This study
KY923491	254Indo		Indonesia	Southeast_Asia	This study
KY923492	406Indo		Indonesia	Southeast_Asia	This study
KY923493	411Indo		Indonesia	Southeast_Asia	This study
KY923494	413Indo		Indonesia	Southeast_Asia	This study
KY923495	DA02Panama		Panama	Central_America	This study
KY923496	DA03Panama		Panama	Central_America	This study
KY923497	DA04Panama		Panama	Central_America	This study
KY923498	P009Panama		Panama	Central_America	This study
KY923499	PB14Panama		Panama	Central_America	This study
KY923500	Pm01Panama		Panama	Central_America	This study
This study	Pf494_Z32A_2003	Bolivar_State	Venezuela	South_America	This study
This study	Pf660_Z34A_2003	Bolivar_State	Venezuela	South_America	This study
This study	Pf439_Z36A_2003	Bolivar_State	Venezuela	South_America	This study
This study	Pf439_Z36B_2003	Bolivar_State	Venezuela	South_America	This study
This study	Pf438_Z45B_2003	Bolivar_State	Venezuela	South_America	This study
This study	Pf513_Z48A_2003	Bolivar_State	Venezuela	South_America	This study
This study	Pf491_Z55A_2003	Bolivar_State	Venezuela	South_America	This study
This study	Pf491_Z55D_2003	Bolivar_State	Venezuela	South_America	This study
This study	Pf373_Z57A_2003	Bolivar_State	Venezuela	South_America	This study
This study	Pf507_Z60B_2003	Bolivar_State	Venezuela	South_America	This study
This study	Pf507_Z60D_2003	Bolivar_State	Venezuela	South_America	This study
This study	Pf415_Z68A_2003	Bolivar_State	Venezuela	South_America	This study
This study	Pf470_Z73C_2003	Bolivar_State	Venezuela	South_America	This study
This study	Pf779_Z29C_2004	Bolivar_State	Venezuela	South_America	This study
This study	Pf790_Z53A_2004	Bolivar_State	Venezuela	South_America	This study
This study	Pf774_Z62B_2004	Bolivar_State	Venezuela	South_America	This study
This study	Pf775_Z77C_2004	Bolivar_State	Venezuela	South_America	This study
This study	Pf710_Z85C_2004	Bolivar_State	Venezuela	South_America	This study
This study	Pf709_Z86B_2004	Bolivar_State	Venezuela	South_America	This study
This study	Pf703_Z90B_2004	Bolivar_State	Venezuela	South_America	This study
This study	Pf696_Z94a_2004	Bolivar_State	Venezuela	South_America	This study

## Sheet: mtDNA_Pv
NCBIAccession	Samplename	Locality	Country	Region	Author
AY598140	SalI		El_Salvador	Central_America	Jongwutiwes et al., 2005
AY598138	CK1	southern	China	China/Korea	Jongwutiwes et al., 2005
AY598136	CX9	southern	China	China/Korea	Jongwutiwes et al., 2005
AY598134	CX7	southern	China	China/Korea	Jongwutiwes et al., 2005
AY598132	CX5	southern	China	China/Korea	Jongwutiwes et al., 2005
AY598130	CX3	southern	China	China/Korea	Jongwutiwes et al., 2005
AY598128	CX2	southern	China	China/Korea	Jongwutiwes et al., 2005
AY598129	CX1	southern	China	China/Korea	Jongwutiwes et al., 2005
AY598127	VX12		Vietnan	Southeast_Asia	Jongwutiwes et al., 2005
AY598126	VX11		Vietnan	Southeast_Asia	Jongwutiwes et al., 2005
AY598125	VX10		Vietnan	Southeast_Asia	Jongwutiwes et al., 2005
AY598124	VX6		Vietnan	Southeast_Asia	Jongwutiwes et al., 2005
AY598123	VX5		Vietnan	Southeast_Asia	Jongwutiwes et al., 2005
AY598122	VX4		Vietnan	Southeast_Asia	Jongwutiwes et al., 2005
AY598121	VX3		Vietnan	Southeast_Asia	Jongwutiwes et al., 2005
AY598120	IN1		India	South_Asia	Jongwutiwes et al., 2005
AY598119	PNN1		Papua_New_Guinea	Melanesia	Jongwutiwes et al., 2005
AY598118	SO3		Solomon_Islands	Melanesia	Jongwutiwes et al., 2005
AY598117	SO2		Solomon_Islands	Melanesia	Jongwutiwes et al., 2005
AY598116	SO1		Solomon_Islands	Melanesia	Jongwutiwes et al., 2005
AY598115	BD10		Bangladesh	South_Asia	Jongwutiwes et al., 2005
AY598114	BD9		Bangladesh	South_Asia	Jongwutiwes et al., 2005
AY598113	BD8		Bangladesh	South_Asia	Jongwutiwes et al., 2005
AY598112	BD6		Bangladesh	South_Asia	Jongwutiwes et al., 2005
AY598111	BD5		Bangladesh	South_Asia	Jongwutiwes et al., 2005
AY598110	BD2		Bangladesh	South_Asia	Jongwutiwes et al., 2005
AY598109	BD1		Bangladesh	South_Asia	Jongwutiwes et al., 2005
AY598108	IL48		Indonesia	Southeast_Asia	Jongwutiwes et al., 2005
AY598107	IL47		Indonesia	Southeast_Asia	Jongwutiwes et al., 2005
AY598106	IL45		Indonesia	Southeast_Asia	Jongwutiwes et al., 2005
AY598105	IL44		Indonesia	Southeast_Asia	Jongwutiwes et al., 2005
AY598104	IL42		Indonesia	Southeast_Asia	Jongwutiwes et al., 2005
AY598103	IBM6		Indonesia	Southeast_Asia	Jongwutiwes et al., 2005
AY598102	IBM5		Indonesia	Southeast_Asia	Jongwutiwes et al., 2005
AY598101	IBM2		Indonesia	Southeast_Asia	Jongwutiwes et al., 2005
AY598100	IBY7		Indonesia	Southeast_Asia	Jongwutiwes et al., 2005
AY598099	IBY5		Indonesia	Southeast_Asia	Jongwutiwes et al., 2005
AY598098	IBY1		Indonesia	Southeast_Asia	Jongwutiwes et al., 2005
AY598097	SG77	Acre	Brazil	South_America	Jongwutiwes et al., 2005
AY598096	BP1	Acre	Brazil	South_America	Jongwutiwes et al., 2005
AY598095	BL79	Acre	Brazil	South_America	Jongwutiwes et al., 2005
AY598094	RB69	Acre	Brazil	South_America	Jongwutiwes et al., 2005
AY598093	RB68	Acre	Brazil	South_America	Jongwutiwes et al., 2005
AY598092	RB67	Acre	Brazil	South_America	Jongwutiwes et al., 2005
AY598091	RB66	Acre	Brazil	South_America	Jongwutiwes et al., 2005
AY598090	RB61	Acre	Brazil	South_America	Jongwutiwes et al., 2005
AY598089	DE76	Acre	Brazil	South_America	Jongwutiwes et al., 2005
AY598088	DE75	Acre	Brazil	South_America	Jongwutiwes et al., 2005
AY598087	BA72	Acre	Brazil	South_America	Jongwutiwes et al., 2005
AY598086	PC59	Acre	Brazil	South_America	Jongwutiwes et al., 2005
AY598085	PC51	Acre	Brazil	South_America	Jongwutiwes et al., 2005
AY598084	PC47	Acre	Brazil	South_America	Jongwutiwes et al., 2005
AY598083	PC44	Acre	Brazil	South_America	Jongwutiwes et al., 2005
AY598082	PC43	Acre	Brazil	South_America	Jongwutiwes et al., 2005
AY598081	PC40	Acre	Brazil	South_America	Jongwutiwes et al., 2005
AY598080	PC38	Acre	Brazil	South_America	Jongwutiwes et al., 2005
AY598079	PC35	Acre	Brazil	South_America	Jongwutiwes et al., 2005
AY598078	AD92	Acre	Brazil	South_America	Jongwutiwes et al., 2005
AY598077	AD90	Acre	Brazil	South_America	Jongwutiwes et al., 2005
AY598076	AD89	Acre	Brazil	South_America	Jongwutiwes et al., 2005
AY598075	AD82	Acre	Brazil	South_America	Jongwutiwes et al., 2005
AY598074	AD80	Acre	Brazil	South_America	Jongwutiwes et al., 2005
AY598073	TV400		Thailand	Southeast_Asia	Jongwutiwes et al., 2005
AY598072	TG57		Thailand	Southeast_Asia	Jongwutiwes et al., 2005
AY598071	TG52		Thailand	Southeast_Asia	Jongwutiwes et al., 2005
AY598070	TG48		Thailand	Southeast_Asia	Jongwutiwes et al., 2005
AY598069	TG46		Thailand	Southeast_Asia	Jongwutiwes et al., 2005
AY598068	TG42		Thailand	Southeast_Asia	Jongwutiwes et al., 2005
AY598067	TFF128		Thailand	Southeast_Asia	Jongwutiwes et al., 2005
AY598066	TFF30		Thailand	Southeast_Asia	Jongwutiwes et al., 2005
AY598065	TFF23		Thailand	Southeast_Asia	Jongwutiwes et al., 2005
AY598064	TFF20		Thailand	Southeast_Asia	Jongwutiwes et al., 2005
AY598063	TFF13		Thailand	Southeast_Asia	Jongwutiwes et al., 2005
AY598062	TFF5		Thailand	Southeast_Asia	Jongwutiwes et al., 2005
AY598061	TFF1		Thailand	Southeast_Asia	Jongwutiwes et al., 2005
AY598060	TF105		Thailand	Southeast_Asia	Jongwutiwes et al., 2005
AY598059	TF14		Thailand	Southeast_Asia	Jongwutiwes et al., 2005
AY598058	TF4		Thailand	Southeast_Asia	Jongwutiwes et al., 2005
AY598057	TE26		Thailand	Southeast_Asia	Jongwutiwes et al., 2005
AY598056	TD29		Thailand	Southeast_Asia	Jongwutiwes et al., 2005
AY598055	TC141		Thailand	Southeast_Asia	Jongwutiwes et al., 2005
AY598054	TC137		Thailand	Southeast_Asia	Jongwutiwes et al., 2005
AY598053	TC126		Thailand	Southeast_Asia	Jongwutiwes et al., 2005
AY598052	TC106		Thailand	Southeast_Asia	Jongwutiwes et al., 2005
AY598051	TC103		Thailand	Southeast_Asia	Jongwutiwes et al., 2005
AY598050	TC28		Thailand	Southeast_Asia	Jongwutiwes et al., 2005
AY598049	TC26		Thailand	Southeast_Asia	Jongwutiwes et al., 2005
AY598048	TC22		Thailand	Southeast_Asia	Jongwutiwes et al., 2005
AY598047	TC20		Thailand	Southeast_Asia	Jongwutiwes et al., 2005
AY598046	TC19		Thailand	Southeast_Asia	Jongwutiwes et al., 2005
AY598045	TB128		Thailand	Southeast_Asia	Jongwutiwes et al., 2005
AY598044	TB103		Thailand	Southeast_Asia	Jongwutiwes et al., 2005
AY598043	TB98		Thailand	Southeast_Asia	Jongwutiwes et al., 2005
AY598042	TB66		Thailand	Southeast_Asia	Jongwutiwes et al., 2005
AY598041	TB44		Thailand	Southeast_Asia	Jongwutiwes et al., 2005
AY598040	TA101		Thailand	Southeast_Asia	Jongwutiwes et al., 2005
AY598039	T124		Thailand	Southeast_Asia	Jongwutiwes et al., 2005
AY598038	T107		Thailand	Southeast_Asia	Jongwutiwes et al., 2005
AY598037	T131		Thailand	Southeast_Asia	Jongwutiwes et al., 2005
AY598036	T101		Thailand	Southeast_Asia	Jongwutiwes et al., 2005
AY598035	T077		Thailand	Southeast_Asia	Jongwutiwes et al., 2005
AY791692	02137		Papua_New_Guinea	Melanesia	Mu et al., 2005
AY791691	Kamo		Bangladesh	South_Asia	Mu et al., 2005
AY791690	Chesson		Papua_New_Guinea	Melanesia	Mu et al., 2005
AY791689	2108		Papua_New_Guinea	Melanesia	Mu et al., 2005
AY791688	2078		Papua_New_Guinea	Melanesia	Mu et al., 2005
AY791687	02107b		Papua_New_Guinea	Melanesia	Mu et al., 2005
AY791686	02098b		Papua_New_Guinea	Melanesia	Mu et al., 2005
AY791685	02096		Papua_New_Guinea	Melanesia	Mu et al., 2005
AY791684	02084		Papua_New_Guinea	Melanesia	Mu et al., 2005
AY791683	02076a1		Papua_New_Guinea	Melanesia	Mu et al., 2005
AY791682	2044		Papua_New_Guinea	Melanesia	Mu et al., 2005
AY791681	99215		Papua_New_Guinea	Melanesia	Mu et al., 2005
AY791680	99190		Papua_New_Guinea	Melanesia	Mu et al., 2005
AY791679	991101		Papua_New_Guinea	Melanesia	Mu et al., 2005
AY791678	99175		Papua_New_Guinea	Melanesia	Mu et al., 2005
AY791677	99166		Papua_New_Guinea	Melanesia	Mu et al., 2005
AY791676	99157		Papua_New_Guinea	Melanesia	Mu et al., 2005
AY791675	99147		Papua_New_Guinea	Melanesia	Mu et al., 2005
AY791674	99110		Papua_New_Guinea	Melanesia	Mu et al., 2005
AY791673	98128		Papua_New_Guinea	Melanesia	Mu et al., 2005
AY791672	97126		Papua_New_Guinea	Melanesia	Mu et al., 2005
AY791671	97114		Papua_New_Guinea	Melanesia	Mu et al., 2005
AY791670	97105		Papua_New_Guinea	Melanesia	Mu et al., 2005
AY791669	20195		Papua_New_Guinea	Melanesia	Mu et al., 2005
AY791668	20191		Papua_New_Guinea	Melanesia	Mu et al., 2005
AY791667	20186		Papua_New_Guinea	Melanesia	Mu et al., 2005
AY791666	20131		Papua_New_Guinea	Melanesia	Mu et al., 2005
AY791665	20127		Papua_New_Guinea	Melanesia	Mu et al., 2005
AY791664	20120		Papua_New_Guinea	Melanesia	Mu et al., 2005
AY791663	20115		Papua_New_Guinea	Melanesia	Mu et al., 2005
AY791662	20054		Papua_New_Guinea	Melanesia	Mu et al., 2005
AY791661	20043		Papua_New_Guinea	Melanesia	Mu et al., 2005
AY791660	20033		Papua_New_Guinea	Melanesia	Mu et al., 2005
AY791659	20031		Papua_New_Guinea	Melanesia	Mu et al., 2005
AY791658	20029		Papua_New_Guinea	Melanesia	Mu et al., 2005
AY791657	20017		Papua_New_Guinea	Melanesia	Mu et al., 2005
AY791656	20013		Papua_New_Guinea	Melanesia	Mu et al., 2005
AY791655	20005		Papua_New_Guinea	Melanesia	Mu et al., 2005
AY791654	20004		Papua_New_Guinea	Melanesia	Mu et al., 2005
AY791653	20002		Papua_New_Guinea	Melanesia	Mu et al., 2005
AY791652	1024		Papua_New_Guinea	Melanesia	Mu et al., 2005
AY791651	03005		Papua_New_Guinea	Melanesia	Mu et al., 2005
AY791650	02108		Papua_New_Guinea	Melanesia	Mu et al., 2005
AY791649	02107a		Papua_New_Guinea	Melanesia	Mu et al., 2005
AY791648	02098a		Papua_New_Guinea	Melanesia	Mu et al., 2005
AY791647	02097		Papua_New_Guinea	Melanesia	Mu et al., 2005
AY791646	02088		Papua_New_Guinea	Melanesia	Mu et al., 2005
AY791645	02078		Papua_New_Guinea	Melanesia	Mu et al., 2005
AY791644	02076a		Papua_New_Guinea	Melanesia	Mu et al., 2005
AY791643	02050		Papua_New_Guinea	Melanesia	Mu et al., 2005
AY791642	02044b		Papua_New_Guinea	Melanesia	Mu et al., 2005
AY791641	02044a		Papua_New_Guinea	Melanesia	Mu et al., 2005
AY791640	01193b		Papua_New_Guinea	Melanesia	Mu et al., 2005
AY791639	01193a		Papua_New_Guinea	Melanesia	Mu et al., 2005
AY791638	01188b		Papua_New_Guinea	Melanesia	Mu et al., 2005
AY791637	01188a		Papua_New_Guinea	Melanesia	Mu et al., 2005
AY791636	01186		Papua_New_Guinea	Melanesia	Mu et al., 2005
AY791635	01182		Papua_New_Guinea	Melanesia	Mu et al., 2005
AY791634	01106b		Papua_New_Guinea	Melanesia	Mu et al., 2005
AY791633	01106a		Papua_New_Guinea	Melanesia	Mu et al., 2005
AY791632	01036		Papua_New_Guinea	Melanesia	Mu et al., 2005
AY791631	01006		Papua_New_Guinea	Melanesia	Mu et al., 2005
AY791630	2112		India	South_Asia	Mu et al., 2005
AY791629	2003		Pakistan	South_Asia	Mu et al., 2005
AY791628	02079		India	South_Asia	Mu et al., 2005
AY791627	99170		Pakistan	South_Asia	Mu et al., 2005
AY791626	97137		Iran	Middle_East	Mu et al., 2005
AY791625	97133		Iran	Middle_East	Mu et al., 2005
AY791624	India		India	South_Asia	Mu et al., 2005
AY791623	Bangl		Bangladesh	South_Asia	Mu et al., 2005
AY791622	99161		India	South_Asia	Mu et al., 2005
AY791621	99143		India	South_Asia	Mu et al., 2005
AY791620	97113		India	South_Asia	Mu et al., 2005
AY791619	97110		India	South_Asia	Mu et al., 2005
AY791618	97097		India	South_Asia	Mu et al., 2005
AY791617	20095		India	South_Asia	Mu et al., 2005
AY791616	02081		India	South_Asia	Mu et al., 2005
AY791615	01123		India	South_Asia	Mu et al., 2005
AY791614	01047		India	South_Asia	Mu et al., 2005
AY791613	01038		India	South_Asia	Mu et al., 2005
AY791612	01018		India	South_Asia	Mu et al., 2005
AY791611	01016		India	South_Asia	Mu et al., 2005
AY791610	V168		India	South_Asia	Mu et al., 2005
AY791609	VII167		India	South_Asia	Mu et al., 2005
AY791608	VII166		India	South_Asia	Mu et al., 2005
AY791607	168		India	South_Asia	Mu et al., 2005
AY791606	H2	Hainan	China	China/Korea	Mu et al., 2005
AY791605	CN97	Guang_Xi	China	China/Korea	Mu et al., 2005
AY791604	CN96	Guang_Xi	China	China/Korea	Mu et al., 2005
AY791603	CN90	Guang_Xi	China	China/Korea	Mu et al., 2005
AY791602	CN9	Guang_Xi	China	China/Korea	Mu et al., 2005
AY791601	CN89	Guang_Xi	China	China/Korea	Mu et al., 2005
AY791600	CN85	Guang_Xi	China	China/Korea	Mu et al., 2005
AY791599	CN84	Guang_Xi	China	China/Korea	Mu et al., 2005
AY791598	CN81	Guang_Xi	China	China/Korea	Mu et al., 2005
AY791597	CN78	Guang_Xi	China	China/Korea	Mu et al., 2005
AY791596	CN76	Guang_Xi	China	China/Korea	Mu et al., 2005
AY791595	CN75	Guang_Xi	China	China/Korea	Mu et al., 2005
AY791594	CN74	Guang_Xi	China	China/Korea	Mu et al., 2005
AY791593	CN5	Guang_Xi	China	China/Korea	Mu et al., 2005
AY791592	CN3	Guang_Xi	China	China/Korea	Mu et al., 2005
AY791591	CN14	Guang_Xi	China	China/Korea	Mu et al., 2005
AY791590	CN12	Guang_Xi	China	China/Korea	Mu et al., 2005
AY791589	CN10	Guang_Xi	China	China/Korea	Mu et al., 2005
AY791588	CN1	Guang_Xi	China	China/Korea	Mu et al., 2005
AY791587	D33c	Yunan	China	China/Korea	Mu et al., 2005
AY791586	D33b	Yunan	China	China/Korea	Mu et al., 2005
AY791585	D33a	Yunan	China	China/Korea	Mu et al., 2005
AY791584	Vietnam4		Vietnan	Southeast_Asia	Mu et al., 2005
AY791583	Thai3		Thailand	Southeast_Asia	Mu et al., 2005
AY791582	02119		Indonesia	Southeast_Asia	Mu et al., 2005
AY791581	02087		Vietnan	Southeast_Asia	Mu et al., 2005
AY791580	99189		Indonesia	Southeast_Asia	Mu et al., 2005
AY791579	99174		Indonesia	Southeast_Asia	Mu et al., 2005
AY791578	99173		Indonesia	Southeast_Asia	Mu et al., 2005
AY791577	99172		Indonesia	Southeast_Asia	Mu et al., 2005
AY791576	97109		Indonesia	Southeast_Asia	Mu et al., 2005
AY791575	97104		Sri_Lanka	South_Asia	Mu et al., 2005
AY791574	20242		Vanuatu	Melanesia	Mu et al., 2005
AY791573	20196		Indonesia	Southeast_Asia	Mu et al., 2005
AY791572	20167		Indonesia	Southeast_Asia	Mu et al., 2005
AY791571	20134		Philipinas	Southeast_Asia	Mu et al., 2005
AY791570	20129		Vanuatu	Melanesia	Mu et al., 2005
AY791569	20097		Vanuatu	Melanesia	Mu et al., 2005
AY791568	20096		Vanuatu	Melanesia	Mu et al., 2005
AY791567	20041		Indonesia	Southeast_Asia	Mu et al., 2005
AY791566	3002		Vanuatu	Melanesia	Mu et al., 2005
AY791565	03001		Vanuatu	Melanesia	Mu et al., 2005
AY791564	02121		Solomon_Islands	Melanesia	Mu et al., 2005
AY791563	02011		Indonesia	Southeast_Asia	Mu et al., 2005
AY791562	01157		Indonesia	Southeast_Asia	Mu et al., 2005
AY791561	01100		Vanuatu	Melanesia	Mu et al., 2005
AY791560	Thai9		Thailand	Southeast_Asia	Mu et al., 2005
AY791559	ThaiNYU		Thailand	Southeast_Asia	Mu et al., 2005
AY791558	Pachong		Thailand	Southeast_Asia	Mu et al., 2005
AY791557	SriLanka		Sri_Lanka	South_Asia	Mu et al., 2005
AY791556	ONG		Thailand	Southeast_Asia	Mu et al., 2005
AY791555	FKB	Borneo	Indonesia	Southeast_Asia	Mu et al., 2005
AY791554	North	North_Korea	Korea	China/Korea	Mu et al., 2005
AY791552	Indo		Indonesia	Southeast_Asia	Mu et al., 2005
AY791550	20225		S.C.America	Central_America	Mu et al., 2005
AY791549	02123		S.C.America	Central_America	Mu et al., 2005
AY791548	Panama		Panama	Central_America	Mu et al., 2005
AY791547	Rio		Colombia	South_America	Mu et al., 2005
AY791546	Hond		Honduras	Central_America	Mu et al., 2005
AY791545	HondI		Honduras	Central_America	Mu et al., 2005
AY791544	Dominica		Dominic_Republic	Central_America	Mu et al., 2005
AY791543	Apastip		El_Salvador	Central_America	Mu et al., 2005
AY791542	Achiote		Panama	Central_America	Mu et al., 2005
AY791541	NICA		Nicaragua	Central_America	Mu et al., 2005
AY791540	Brazil		Brazil	South_America	Mu et al., 2005
AY791539	belem3	Belem	Brazil	South_America	Mu et al., 2005
AY791538	belem2	Belem	Brazil	South_America	Mu et al., 2005
AY791537	belem1	Belem	Brazil	South_America	Mu et al., 2005
AY791536	055V		Brazil	South_America	Mu et al., 2005
AY791535	054V		Brazil	South_America	Mu et al., 2005
AY791534	052V		Brazil	South_America	Mu et al., 2005
AY791533	051V		Brazil	South_America	Mu et al., 2005
AY791532	050V		Brazil	South_America	Mu et al., 2005
AY791531	048V		Brazil	South_America	Mu et al., 2005
AY791530	046V		Brazil	South_America	Mu et al., 2005
AY791529	045V		Brazil	South_America	Mu et al., 2005
AY791528	02012		Namibia	Africa	Mu et al., 2005
AY791527	maurII		Mauratania	Africa	Mu et al., 2005
AY791526	maurI		Mauratania	Africa	Mu et al., 2005
AY791525	32336		Ethiopia	Africa	Mu et al., 2005
AY791524	22089		Ethiopia	Africa	Mu et al., 2005
AY791523	205		Ethiopia	Africa	Mu et al., 2005
AY791522	12123		Ethiopia	Africa	Mu et al., 2005
AY791521	12105		Ethiopia	Africa	Mu et al., 2005
AY791520	af99165		Ethiopia	Africa	Mu et al., 2005
AY791519	af97177		Ethiopia	Africa	Mu et al., 2005
AY791518	af20047		Ethiopia	Africa	Mu et al., 2005
AY791517	af20012		Ethiopia	Africa	Mu et al., 2005
JN788776	Turkey4		Turkey	Middle_East	Culleton et al., 2012
JN788774	Turkey8		Turkey	Middle_East	Culleton et al., 2012
JN788772	Turkey6		Turkey	Middle_East	Culleton et al., 2012
JN788770	Turkey3		Turkey	Middle_East	Culleton et al., 2012
JN788766	Tanzan		Tanzania	Africa	Culleton et al., 2012
JN788764	Rwanda		Rwanda	Africa	Culleton et al., 2012
JN788762	Madag9b		Madagascar	Africa	Culleton et al., 2012
JN788760	Madag8		Madagascar	Africa	Culleton et al., 2012
JN788758	Madag6a		Madagascar	Africa	Culleton et al., 2012
JN788765	SaoTome		Sao_Tome	Africa	Culleton et al., 2012
JN788763	Niger		Nigeria	Africa	Culleton et al., 2012
JN788761	Madag9		Madagascar	Africa	Culleton et al., 2012
JN788768	Turkey10		Turkey	Middle_East	Culleton et al., 2012
JN788759	Madag6b		Madagascar	Africa	Culleton et al., 2012
JN788757	Madag4		Madagascar	Africa	Culleton et al., 2012
JN788756	Madag3		Madagascar	Africa	Culleton et al., 2012
JN788755	Madag20		Madagascar	Africa	Culleton et al., 2012
JN788754	Madag2		Madagascar	Africa	Culleton et al., 2012
JN788753	Madag19b		Madagascar	Africa	Culleton et al., 2012
JN788752	Madag19a		Madagascar	Africa	Culleton et al., 2012
JN788751	Madag18a		Madagascar	Africa	Culleton et al., 2012
JN788750	Madag17a		Madagascar	Africa	Culleton et al., 2012
JN788749	Madag17		Madagascar	Africa	Culleton et al., 2012
JN788748	Madag16		Madagascar	Africa	Culleton et al., 2012
JN788747	Madag15b		Madagascar	Africa	Culleton et al., 2012
JN788746	Madag15a		Madagascar	Africa	Culleton et al., 2012
JN788745	Madag14b		Madagascar	Africa	Culleton et al., 2012
JN788744	Madagr14a		Madagascar	Africa	Culleton et al., 2012
JN788743	Madag13b		Madagascar	Africa	Culleton et al., 2012
JN788742	Madag13a		Madagascar	Africa	Culleton et al., 2012
JN788741	Madag12		Madagascar	Africa	Culleton et al., 2012
JN788740	Madag11		Madagascar	Africa	Culleton et al., 2012
JN788739	Madag10		Madagascar	Africa	Culleton et al., 2012
JN788738	Madag1		Madagascar	Africa	Culleton et al., 2012
JN788737	Angola		Angola	Africa	Culleton et al., 2012
JN788775	Turkey9		Turkey	Middle_East	Culleton et al., 2012
JN788773	Turkey7		Turkey	Middle_East	Culleton et al., 2012
JN788771	Turkey5		Turkey	Middle_East	Culleton et al., 2012
JN788769	Turkey2		Turkey	Middle_East	Culleton et al., 2012
JN788767	Turkey1		Turkey	Middle_East	Culleton et al., 2012
AB550270	A1	South_Korea	Korea	China/Korea	Iwagami et al., 2010
AB550271	A2	South_Korea	Korea	China/Korea	Iwagami et al., 2010
AB550272	A3	South_Korea	Korea	China/Korea	Iwagami et al., 2010
AB550273	A4	South_Korea	Korea	China/Korea	Iwagami et al., 2010
AB550274	A5	South_Korea	Korea	China/Korea	Iwagami et al., 2010
AB550275	B1	South_Korea	Korea	China/Korea	Iwagami et al., 2010
AB550276	B2	South_Korea	Korea	China/Korea	Iwagami et al., 2010
AB550277	B3	South_Korea	Korea	China/Korea	Iwagami et al., 2010
AB550278	B4	South_Korea	Korea	China/Korea	Iwagami et al., 2010
AB550279	B5	South_Korea	Korea	China/Korea	Iwagami et al., 2010
AB550290	Japan	South_Korea	Korea	China/Korea	Iwagami et al., 2010
AB550280	Japan2	South_Korea	Korea	China/Korea	Iwagami et al., 2010
DQ396548	KH20703	Borneo	Indonesia	Southeast_Asia	Cox-Singh 2008
DQ396549	T9605	Borneo	Indonesia	Southeast_Asia	Cox-Singh 2008
DQ396547	IZ01052	Borneo	Indonesia	Southeast_Asia	Cox-Singh 2008
KC330511	Ko2A		Korea	China/Korea	Taylor et al., 2013
KC330498	Ko5A		Korea	China/Korea	Taylor et al., 2013
KC330500	Ko5C		Korea	China/Korea	Taylor et al., 2013
KC330504	Ko9A		Korea	China/Korea	Taylor et al., 2013
KC330502	Ko13A		Korea	China/Korea	Taylor et al., 2013
KC330503	Ko16A		Korea	China/Korea	Taylor et al., 2013
KC330499	Ko18A		Korea	China/Korea	Taylor et al., 2013
KC330497	Ko18C		Korea	China/Korea	Taylor et al., 2013
KC330506	Ko22A		Korea	China/Korea	Taylor et al., 2013
KC330507	Ko28A		Korea	China/Korea	Taylor et al., 2013
KC330505	Ko28C		Korea	China/Korea	Taylor et al., 2013
KC330501	Ko33A		Korea	China/Korea	Taylor et al., 2013
KC330508	Ko35A		Korea	China/Korea	Taylor et al., 2013
KC330509	Ko35B		Korea	China/Korea	Taylor et al., 2013
KC330510	Ko35C		Korea	China/Korea	Taylor et al., 2013
KC330513	Ko37A		Korea	China/Korea	Taylor et al., 2013
KC330512	Ko40A		Korea	China/Korea	Taylor et al., 2013
KC330428	AP1A	Karachi	Pakistan	South_Asia	Taylor et al., 2013
KC330429	AP1B	Karachi	Pakistan	South_Asia	Taylor et al., 2013
KC330431	AP1C	Karachi	Pakistan	South_Asia	Taylor et al., 2013
KC330430	AP1D	Karachi	Pakistan	South_Asia	Taylor et al., 2013
KC330407	AP6A	Karachi	Pakistan	South_Asia	Taylor et al., 2013
KC330406	AP6C	Karachi	Pakistan	South_Asia	Taylor et al., 2013
KC330408	AP6D	Karachi	Pakistan	South_Asia	Taylor et al., 2013
KC330426	AP13A	Karachi	Pakistan	South_Asia	Taylor et al., 2013
KC330436	AP16A	Karachi	Pakistan	South_Asia	Taylor et al., 2013
KC330432	AP16C	Karachi	Pakistan	South_Asia	Taylor et al., 2013
KC330438	AP16D	Karachi	Pakistan	South_Asia	Taylor et al., 2013
KC330417	AP17A	Karachi	Pakistan	South_Asia	Taylor et al., 2013
KC330413	AP17B	Karachi	Pakistan	South_Asia	Taylor et al., 2013
KC330419	AP17C	Karachi	Pakistan	South_Asia	Taylor et al., 2013
KC330416	AP17D	Karachi	Pakistan	South_Asia	Taylor et al., 2013
KC330434	AP21A	Karachi	Pakistan	South_Asia	Taylor et al., 2013
KC330427	AP21C	Karachi	Pakistan	South_Asia	Taylor et al., 2013
KC330411	AP21D	Karachi	Pakistan	South_Asia	Taylor et al., 2013
KC330412	AP27A	Karachi	Pakistan	South_Asia	Taylor et al., 2013
KC330437	AP27C	Karachi	Pakistan	South_Asia	Taylor et al., 2013
KC330439	AP27D	Karachi	Pakistan	South_Asia	Taylor et al., 2013
KC330409	AP33A	Karachi	Pakistan	South_Asia	Taylor et al., 2013
KC330424	AP33B	Karachi	Pakistan	South_Asia	Taylor et al., 2013
KC330425	AP33C	Karachi	Pakistan	South_Asia	Taylor et al., 2013
KC330410	AP33D	Karachi	Pakistan	South_Asia	Taylor et al., 2013
KC330423	AP37A	Karachi	Pakistan	South_Asia	Taylor et al., 2013
KC330422	AP37B	Karachi	Pakistan	South_Asia	Taylor et al., 2013
KC330415	AP37C	Karachi	Pakistan	South_Asia	Taylor et al., 2013
KC330420	AP42A	Karachi	Pakistan	South_Asia	Taylor et al., 2013
KC330421	AP42B	Karachi	Pakistan	South_Asia	Taylor et al., 2013
KC330418	AP42C	Karachi	Pakistan	South_Asia	Taylor et al., 2013
KC330414	AP42D	Karachi	Pakistan	South_Asia	Taylor et al., 2013
KC330435	AP49A	Karachi	Pakistan	South_Asia	Taylor et al., 2013
KC330433	AP49C	Karachi	Pakistan	South_Asia	Taylor et al., 2013
KC330403	AS1.1	Sindh	Pakistan	South_Asia	Taylor et al., 2013
KC330396	AS3.2	Sindh	Pakistan	South_Asia	Taylor et al., 2013
KC330404	AS3A	Sindh	Pakistan	South_Asia	Taylor et al., 2013
KC330391	AS6B	Sindh	Pakistan	South_Asia	Taylor et al., 2013
KC330394	AS6C	Sindh	Pakistan	South_Asia	Taylor et al., 2013
KC330393	AS8A	Sindh	Pakistan	South_Asia	Taylor et al., 2013
KC330388	AS8B	Sindh	Pakistan	South_Asia	Taylor et al., 2013
KC330405	AS9.3	Sindh	Pakistan	South_Asia	Taylor et al., 2013
KC330397	AS14.4	Sindh	Pakistan	South_Asia	Taylor et al., 2013
KC330390	AS16A	Sindh	Pakistan	South_Asia	Taylor et al., 2013
KC330389	AS16C	Sindh	Pakistan	South_Asia	Taylor et al., 2013
KC330392	AS17A	Sindh	Pakistan	South_Asia	Taylor et al., 2013
KC330398	AS17B	Sindh	Pakistan	South_Asia	Taylor et al., 2013
KC330386	AS19A	Sindh	Pakistan	South_Asia	Taylor et al., 2013
KC330387	AS19C	Sindh	Pakistan	South_Asia	Taylor et al., 2013
KC330401	AS21.1	Sindh	Pakistan	South_Asia	Taylor et al., 2013
KC330402	AS21.2	Sindh	Pakistan	South_Asia	Taylor et al., 2013
KC330399	AS22.1	Sindh	Pakistan	South_Asia	Taylor et al., 2013
KC330395	AS22.2	Sindh	Pakistan	South_Asia	Taylor et al., 2013
KC330400	AS22C	Sindh	Pakistan	South_Asia	Taylor et al., 2013
KC330533	Lo1C	Lombok	Indonesia	Southeast_Asia	Taylor et al., 2013
KC330543	Lo1A	Lombok	Indonesia	Southeast_Asia	Taylor et al., 2013
KC330551	Lo5A	Lombok	Indonesia	Southeast_Asia	Taylor et al., 2013
KC330538	Lo5B	Lombok	Indonesia	Southeast_Asia	Taylor et al., 2013
KC330548	Lo8A	Lombok	Indonesia	Southeast_Asia	Taylor et al., 2013
KC330544	Lo8D	Lombok	Indonesia	Southeast_Asia	Taylor et al., 2013
KC330545	Lo13A	Lombok	Indonesia	Southeast_Asia	Taylor et al., 2013
KC330546	Lo13B	Lombok	Indonesia	Southeast_Asia	Taylor et al., 2013
KC330547	Lo13C	Lombok	Indonesia	Southeast_Asia	Taylor et al., 2013
KC330536	Lo17A	Lombok	Indonesia	Southeast_Asia	Taylor et al., 2013
KC330537	Lo17B	Lombok	Indonesia	Southeast_Asia	Taylor et al., 2013
KC330552	Lo23A	Lombok	Indonesia	Southeast_Asia	Taylor et al., 2013
KC330553	Lo23B	Lombok	Indonesia	Southeast_Asia	Taylor et al., 2013
KC330554	Lo23D	Lombok	Indonesia	Southeast_Asia	Taylor et al., 2013
KC330539	Lo29A	Lombok	Indonesia	Southeast_Asia	Taylor et al., 2013
KC330542	Lo29C	Lombok	Indonesia	Southeast_Asia	Taylor et al., 2013
KC330540	Lo36C	Lombok	Indonesia	Southeast_Asia	Taylor et al., 2013
KC330549	Lo40A	Lombok	Indonesia	Southeast_Asia	Taylor et al., 2013
KC330557	Lo40B	Lombok	Indonesia	Southeast_Asia	Taylor et al., 2013
KC330550	Lo48A	Lombok	Indonesia	Southeast_Asia	Taylor et al., 2013
KC330556	Lo48B	Lombok	Indonesia	Southeast_Asia	Taylor et al., 2013
KC330555	Lo48C	Lombok	Indonesia	Southeast_Asia	Taylor et al., 2013
KC330535	Lo72A	Lombok	Indonesia	Southeast_Asia	Taylor et al., 2013
KC330541	Lo72B	Lombok	Indonesia	Southeast_Asia	Taylor et al., 2013
KC330534	Lo72C	Lombok	Indonesia	Southeast_Asia	Taylor et al., 2013
KC330514	Ca32A		Cambodia	Southeast_Asia	Taylor et al., 2013
KC330515	Ca60B		Cambodia	Southeast_Asia	Taylor et al., 2013
KC330516	Ca60C		Cambodia	Southeast_Asia	Taylor et al., 2013
KC330517	Ca56C		Cambodia	Southeast_Asia	Taylor et al., 2013
KC330518	Ca11B		Cambodia	Southeast_Asia	Taylor et al., 2013
KC330519	Ca56B		Cambodia	Southeast_Asia	Taylor et al., 2013
KC330520	Ca66C		Cambodia	Southeast_Asia	Taylor et al., 2013
KC330521	Ca6C		Cambodia	Southeast_Asia	Taylor et al., 2013
KC330522	Ca11A		Cambodia	Southeast_Asia	Taylor et al., 2013
KC330523	Ca66A		Cambodia	Southeast_Asia	Taylor et al., 2013
KC330524	Ca42A		Cambodia	Southeast_Asia	Taylor et al., 2013
KC330525	Ca42B		Cambodia	Southeast_Asia	Taylor et al., 2013
KC330526	Ca49B		Cambodia	Southeast_Asia	Taylor et al., 2013
KC330527	Ca66AA		Cambodia	Southeast_Asia	Taylor et al., 2013
KC330528	Ca27A		Cambodia	Southeast_Asia	Taylor et al., 2013
KC330529	Ca53A		Cambodia	Southeast_Asia	Taylor et al., 2013
KC330530	Ca94C		Cambodia	Southeast_Asia	Taylor et al., 2013
KC330531	Ca94A		Cambodia	Southeast_Asia	Taylor et al., 2013
KC330532	Ca53B		Cambodia	Southeast_Asia	Taylor et al., 2013
KC330440	Mia028B		Madagascar	Africa	Taylor et al., 2013
KC330441	Mae298C		Madagascar	Africa	Taylor et al., 2013
KC330442	Mae298B		Madagascar	Africa	Taylor et al., 2013
KC330443	Mia028A		Madagascar	Africa	Taylor et al., 2013
KC330444	Mae298A		Madagascar	Africa	Taylor et al., 2013
KC330445	Mae636A		Madagascar	Africa	Taylor et al., 2013
KC330446	Mae307C		Madagascar	Africa	Taylor et al., 2013
KC330447	Mae307B		Madagascar	Africa	Taylor et al., 2013
KC330448	Mia028C		Madagascar	Africa	Taylor et al., 2013
KC330449	Mia304B		Madagascar	Africa	Taylor et al., 2013
KC330450	Mia251B		Madagascar	Africa	Taylor et al., 2013
KC330451	Mia919C		Madagascar	Africa	Taylor et al., 2013
KC330452	Mia310A		Madagascar	Africa	Taylor et al., 2013
KC330453	Mia133B		Madagascar	Africa	Taylor et al., 2013
KC330454	Mia938A		Madagascar	Africa	Taylor et al., 2013
KC330455	Mae143A		Madagascar	Africa	Taylor et al., 2013
KC330456	Mia018A		Madagascar	Africa	Taylor et al., 2013
KC330457	Mias042C		Madagascar	Africa	Taylor et al., 2013
KC330458	Mia018C		Madagascar	Africa	Taylor et al., 2013
KC330459	Mia042C		Madagascar	Africa	Taylor et al., 2013
KC330460	Mia304A		Madagascar	Africa	Taylor et al., 2013
KC330461	Mia919B		Madagascar	Africa	Taylor et al., 2013
KC330462	Mia251A		Madagascar	Africa	Taylor et al., 2013
KC330463	Mae636B		Madagascar	Africa	Taylor et al., 2013
KC330464	Mae636C		Madagascar	Africa	Taylor et al., 2013
KC330482	Tu39B		Turkey	Middle_East	Taylor et al., 2013
KC330483	Tu18B		Turkey	Middle_East	Taylor et al., 2013
KC330484	Tu43A		Turkey	Middle_East	Taylor et al., 2013
KC330485	Tu1A		Turkey	Middle_East	Taylor et al., 2013
KC330486	Tu1B		Turkey	Middle_East	Taylor et al., 2013
KC330487	Tu18C		Turkey	Middle_East	Taylor et al., 2013
KC330488	Tu20C		Turkey	Middle_East	Taylor et al., 2013
KC330489	Tu6C		Turkey	Middle_East	Taylor et al., 2013
KC330490	Tu32B		Turkey	Middle_East	Taylor et al., 2013
KC330491	Tu4B		Turkey	Middle_East	Taylor et al., 2013
KC330492	Tu4A		Turkey	Middle_East	Taylor et al., 2013
KC330493	Tu23A		Turkey	Middle_East	Taylor et al., 2013
KC330494	Tu27A		Turkey	Middle_East	Taylor et al., 2013
KC330495	Tu11A		Turkey	Middle_East	Taylor et al., 2013
KC330496	Tu39C		Turkey	Middle_East	Taylor et al., 2013
KC330481	Tu27B		Turkey	Middle_East	Taylor et al., 2013
KC330370	Co04A	Buenaventura	Colombia	South_America	Taylor et al., 2013
KC330371	Co29A	Buenaventura	Colombia	South_America	Taylor et al., 2013
KC330372	Co05C	Buenaventura	Colombia	South_America	Taylor et al., 2013
KC330373	Co18A	Buenaventura	Colombia	South_America	Taylor et al., 2013
KC330374	Co06B	Buenaventura	Colombia	South_America	Taylor et al., 2013
KC330375	Co17B	Buenaventura	Colombia	South_America	Taylor et al., 2013
KC330376	Co27A	Buenaventura	Colombia	South_America	Taylor et al., 2013
KC330377	Co13B	Buenaventura	Colombia	South_America	Taylor et al., 2013
KC330378	Co06A	Buenaventura	Colombia	South_America	Taylor et al., 2013
KC330379	Co27B	Buenaventura	Colombia	South_America	Taylor et al., 2013
KC330380	Co13A	Buenaventura	Colombia	South_America	Taylor et al., 2013
KC330381	Co15C	Buenaventura	Colombia	South_America	Taylor et al., 2013
KC330382	Co18B	Buenaventura	Colombia	South_America	Taylor et al., 2013
KC330383	Co17A	Buenaventura	Colombia	South_America	Taylor et al., 2013
KC330384	Co153	Buenaventura	Colombia	South_America	Taylor et al., 2013
KC330385	Co08B	Buenaventura	Colombia	South_America	Taylor et al., 2013
KC330558	Cu72A	Cuiaba	Brazil	South_America	Taylor et al., 2013
KC330559	Cu61A	Cuiaba	Brazil	South_America	Taylor et al., 2013
KC330560	Cu64B	Cuiaba	Brazil	South_America	Taylor et al., 2013
KC330561	Cu48C	Cuiaba	Brazil	South_America	Taylor et al., 2013
KC330562	Cu72B	Cuiaba	Brazil	South_America	Taylor et al., 2013
KC330563	Cu16A	Cuiaba	Brazil	South_America	Taylor et al., 2013
KC330564	Cu28C	Cuiaba	Brazil	South_America	Taylor et al., 2013
KC330565	Cu29A	Cuiaba	Brazil	South_America	Taylor et al., 2013
KC330566	Cu29B	Cuiaba	Brazil	South_America	Taylor et al., 2013
KC330567	Cu16B	Cuiaba	Brazil	South_America	Taylor et al., 2013
KC330568	Cu12A	Cuiaba	Brazil	South_America	Taylor et al., 2013
KC330569	Cu16C	Cuiaba	Brazil	South_America	Taylor et al., 2013
KC330570	Cu12B	Cuiaba	Brazil	South_America	Taylor et al., 2013
KC330571	Cu48A	Cuiaba	Brazil	South_America	Taylor et al., 2013
KC330572	Cu72C	Cuiaba	Brazil	South_America	Taylor et al., 2013
KC330573	Cu64A	Cuiaba	Brazil	South_America	Taylor et al., 2013
KC330574	Cu94B	Cuiaba	Brazil	South_America	Taylor et al., 2013
KC330575	Cu95A	Cuiaba	Brazil	South_America	Taylor et al., 2013
KC330576	Cu6A	Cuiaba	Brazil	South_America	Taylor et al., 2013
KC330577	Cu94C	Cuiaba	Brazil	South_America	Taylor et al., 2013
KC330578	Cu94A	Cuiaba	Brazil	South_America	Taylor et al., 2013
KC330579	Cu95B	Cuiaba	Brazil	South_America	Taylor et al., 2013
KC330580	Cu15.1	Cuiaba	Brazil	South_America	Taylor et al., 2013
KC330581	Ma148B	Macapa	Brazil	South_America	Taylor et al., 2013
KC330582	Ma166C	Macapa	Brazil	South_America	Taylor et al., 2013
KC330583	Ma148C	Macapa	Brazil	South_America	Taylor et al., 2013
KC330584	Ma161A	Macapa	Brazil	South_America	Taylor et al., 2013
KC330585	Ma165A	Macapa	Brazil	South_America	Taylor et al., 2013
KC330586	Ma166A	Macapa	Brazil	South_America	Taylor et al., 2013
KC330587	Ma158A	Macapa	Brazil	South_America	Taylor et al., 2013
KC330588	Ma176A	Macapa	Brazil	South_America	Taylor et al., 2013
KC330589	Ma170A	Macapa	Brazil	South_America	Taylor et al., 2013
KC330590	Ma163A	Macapa	Brazil	South_America	Taylor et al., 2013
KC330591	Ma185B	Macapa	Brazil	South_America	Taylor et al., 2013
KC330592	Ma148A	Macapa	Brazil	South_America	Taylor et al., 2013
KC330593	Ma185C	Macapa	Brazil	South_America	Taylor et al., 2013
KC330594	Ma170B	Macapa	Brazil	South_America	Taylor et al., 2013
KC330595	Ma200A	Macapa	Brazil	South_America	Taylor et al., 2013
KC330596	Ma176D	Macapa	Brazil	South_America	Taylor et al., 2013
KC330597	PV536B	Porto_Velho	Brazil	South_America	Taylor et al., 2013
KC330598	Pv531A	Porto_Velho	Brazil	South_America	Taylor et al., 2013
KC330599	PV528B	Porto_Velho	Brazil	South_America	Taylor et al., 2013
KC330600	PV536C	Porto_Velho	Brazil	South_America	Taylor et al., 2013
KC330601	PV528A	Porto_Velho	Brazil	South_America	Taylor et al., 2013
KC330602	PV566A	Porto_Velho	Brazil	South_America	Taylor et al., 2013
KC330603	PV559A	Porto_Velho	Brazil	South_America	Taylor et al., 2013
KC330604	PV537A	Porto_Velho	Brazil	South_America	Taylor et al., 2013
KC330605	PV536A	Porto_Velho	Brazil	South_America	Taylor et al., 2013
KC330606	PV537C	Porto_Velho	Brazil	South_America	Taylor et al., 2013
KC330607	PV566B	Porto_Velho	Brazil	South_America	Taylor et al., 2013
KC330608	PV540B	Porto_Velho	Brazil	South_America	Taylor et al., 2013
KC330609	PV537B	Porto_Velho	Brazil	South_America	Taylor et al., 2013
KC330610	PV533A	Porto_Velho	Brazil	South_America	Taylor et al., 2013
KC330611	PV533C	Porto_Velho	Brazil	South_America	Taylor et al., 2013
KC330612	PV560A	Porto_Velho	Brazil	South_America	Taylor et al., 2013
KC330613	PV540C	Porto_Velho	Brazil	South_America	Taylor et al., 2013
KC330614	PV571A	Porto_Velho	Brazil	South_America	Taylor et al., 2013
KC330615	Be399A	Belem	Brazil	South_America	Taylor et al., 2013
KC330616	Be372A	Belem	Brazil	South_America	Taylor et al., 2013
KC330617	Be309A	Belem	Brazil	South_America	Taylor et al., 2013
KC330618	Be399B	Belem	Brazil	South_America	Taylor et al., 2013
KC330619	Be309B	Belem	Brazil	South_America	Taylor et al., 2013
KC330620	Be354A	Belem	Brazil	South_America	Taylor et al., 2013
KC330621	Be372B	Belem	Brazil	South_America	Taylor et al., 2013
KC330622	Be367C	Belem	Brazil	South_America	Taylor et al., 2013
KC330623	Be344C	Belem	Brazil	South_America	Taylor et al., 2013
KC330624	Be334B	Belem	Brazil	South_America	Taylor et al., 2013
KC330625	Be334A	Belem	Brazil	South_America	Taylor et al., 2013
KC330626	Be324A	Belem	Brazil	South_America	Taylor et al., 2013
KC330627	Be395A	Belem	Brazil	South_America	Taylor et al., 2013
KC330628	Be395B	Belem	Brazil	South_America	Taylor et al., 2013
KC330629	Be344A	Belem	Brazil	South_America	Taylor et al., 2013
KC330630	Be344B	Belem	Brazil	South_America	Taylor et al., 2013
KC330631	Be359A	Belem	Brazil	South_America	Taylor et al., 2013
KC330632	Be359AA	Belem	Brazil	South_America	Taylor et al., 2013
KC330633	SJ39B	San_Juan	Peru	South_America	Taylor et al., 2013
KC330634	SJ39BB	San_Juan	Peru	South_America	Taylor et al., 2013
KC330635	SJ24B	San_Juan	Peru	South_America	Taylor et al., 2013
KC330636	SJ22A	San_Juan	Peru	South_America	Taylor et al., 2013
KC330637	SJ2B	San_Juan	Peru	South_America	Taylor et al., 2013
KC330638	SJ39A	San_Juan	Peru	South_America	Taylor et al., 2013
KC330639	SJ12B	San_Juan	Peru	South_America	Taylor et al., 2013
KC330640	SJ9A	San_Juan	Peru	South_America	Taylor et al., 2013
KC330641	SJ9B	San_Juan	Peru	South_America	Taylor et al., 2013
KC330642	SJ34A	San_Juan	Peru	South_America	Taylor et al., 2013
KC330643	SJ24	San_Juan	Peru	South_America	Taylor et al., 2013
KC330644	SJ30B	San_Juan	Peru	South_America	Taylor et al., 2013
KC330645	SJ33A	San_Juan	Peru	South_America	Taylor et al., 2013
KC330646	SJ28A	San_Juan	Peru	South_America	Taylor et al., 2013
KC330647	SJ19D	San_Juan	Peru	South_America	Taylor et al., 2013
KC330648	SJ19C	San_Juan	Peru	South_America	Taylor et al., 2013
KC330649	SJ19B	San_Juan	Peru	South_America	Taylor et al., 2013
KC330650	PC15A	Padre_Cocha	Peru	South_America	Taylor et al., 2013
KC330651	PC25D	Padre_Cocha	Peru	South_America	Taylor et al., 2013
KC330652	PC26E	Padre_Cocha	Peru	South_America	Taylor et al., 2013
KC330653	PC26C	Padre_Cocha	Peru	South_America	Taylor et al., 2013
KC330654	PC17B	Padre_Cocha	Peru	South_America	Taylor et al., 2013
KC330655	PC23D	Padre_Cocha	Peru	South_America	Taylor et al., 2013
KC330656	PC2A	Padre_Cocha	Peru	South_America	Taylor et al., 2013
KC330657	PC1A	Padre_Cocha	Peru	South_America	Taylor et al., 2013
KC330658	PC21B	Padre_Cocha	Peru	South_America	Taylor et al., 2013
KC330659	PC27A	Padre_Cocha	Peru	South_America	Taylor et al., 2013
KC330660	PC27B	Padre_Cocha	Peru	South_America	Taylor et al., 2013
KC330661	PC21A	Padre_Cocha	Peru	South_America	Taylor et al., 2013
KC330662	PC23F	Padre_Cocha	Peru	South_America	Taylor et al., 2013
KC330663	PC22B	Padre_Cocha	Peru	South_America	Taylor et al., 2013
KC330664	Ve945B	Tumeremo	Venezuela	South_America	Taylor et al., 2013
KC330665	Ve946B	Tumeremo	Venezuela	South_America	Taylor et al., 2013
KC330666	Ve1081A	Tumeremo	Venezuela	South_America	Taylor et al., 2013
KC330667	Ve1080A	Tumeremo	Venezuela	South_America	Taylor et al., 2013
KC330668	Ve946A	Tumeremo	Venezuela	South_America	Taylor et al., 2013
KC330669	Ve119A	Tumeremo	Venezuela	South_America	Taylor et al., 2013
KC330670	Ve1073B	Tumeremo	Venezuela	South_America	Taylor et al., 2013
KC330671	Ve139B	Tumeremo	Venezuela	South_America	Taylor et al., 2013
KC330672	Ve1082A	Tumeremo	Venezuela	South_America	Taylor et al., 2013
KC330673	Ve105A	Tumeremo	Venezuela	South_America	Taylor et al., 2013
KC330674	Ve128AA	Tumeremo	Venezuela	South_America	Taylor et al., 2013
KC330675	Ve128A	Tumeremo	Venezuela	South_America	Taylor et al., 2013
KC330676	Ve128B	Tumeremo	Venezuela	South_America	Taylor et al., 2013
KC330677	Ve105AA	Tumeremo	Venezuela	South_America	Taylor et al., 2013
KC330678	Ve113A	Tumeremo	Venezuela	South_America	Taylor et al., 2013
KC330465	Viv2B		Madagascar	Africa	Taylor et al., 2013
KC330466	Viv14B		Madagascar	Africa	Taylor et al., 2013
KC330467	Viv5B		Madagascar	Africa	Taylor et al., 2013
KC330468	Viv14D		Madagascar	Africa	Taylor et al., 2013
KC330469	Viv13A		Madagascar	Africa	Taylor et al., 2013
KC330470	Viv16A		Madagascar	Africa	Taylor et al., 2013
KC330471	Viv3.2		Madagascar	Africa	Taylor et al., 2013
KC330472	Viv4A		Madagascar	Africa	Taylor et al., 2013
KC330473	Viv16B		Madagascar	Africa	Taylor et al., 2013
KC330474	Viv13B		Madagascar	Africa	Taylor et al., 2013
KC330475	Viv5.1		Madagascar	Africa	Taylor et al., 2013
KC330476	Viv3A		Madagascar	Africa	Taylor et al., 2013
KC330477	Viv15A		Madagascar	Africa	Taylor et al., 2013
KC330478	Viv15C		Madagascar	Africa	Taylor et al., 2013
KC330479	Viv3B		Madagascar	Africa	Taylor et al., 2013
KC330480	Viv13AA		Madagascar	Africa	Taylor et al., 2013
KF668361.1	7CDC		India	South_Asia	Rodrigues et al., 2014
KF668362.1	18CDC		Sudan	Africa	Rodrigues et al., 2014
KF668363.1	20CDC		Mexico	North_America	Rodrigues et al., 2014
KF668364.1	17CDC		Honduras	Central_America	Rodrigues et al., 2014
KF668367.1	26CDC		India	South_Asia	Rodrigues et al., 2014
KF668368.1	11CDC		Mexico	North_America	Rodrigues et al., 2014
KF668369.1	5CDC		Ecuador	South_America	Rodrigues et al., 2014
KF668370.1	9CDC		India	South_Asia	Rodrigues et al., 2014
KF668371.1	15CDC		Honduras	Central_America	Rodrigues et al., 2014
KF668372.1	21CDC		El_Salvador	Central_America	Rodrigues et al., 2014
KF668373.1	8CDC		Guyana	South_America	Rodrigues et al., 2014
KF668374.1	31CDC		Honduras	Central_America	Rodrigues et al., 2014
KF668375.1	33CDC		Costa_Rica	Central_America	Rodrigues et al., 2014
KF668376.1	35CDC		Honduras	Central_America	Rodrigues et al., 2014
KF668377.1	19CDC		El_Salvador	Central_America	Rodrigues et al., 2014
KF668378.1	12CDC		Honduras	Central_America	Rodrigues et al., 2014
KF668380	37CDC		Africa	Africa	Rodrigues et al., 2015
KF668399.1	27CDC		India	South_Asia	Rodrigues et al., 2014
KF668381.1	4CDC		Afghanistan	Middle_East	Rodrigues et al., 2014
KF668382.1	36CDC		India	South_Asia	Rodrigues et al., 2014
KF668383.1	29CDC		Central_America	Central_America	Rodrigues et al., 2014
KF668384.1	16CDC		El_Salvador	Central_America	Rodrigues et al., 2014
KF668385.1	23CDC		Guatemala	Central_America	Rodrigues et al., 2014
KF668387.1	3CDC		Papua_New_Guinea	Melanesia	Rodrigues et al., 2014
KF668388.1	30CDC		Honduras	Central_America	Rodrigues et al., 2014
KF668389.1	28CDC		Uganda	Africa	Rodrigues et al., 2014
KF668390.1	34CDC		Mexico	North_America	Rodrigues et al., 2014
KF668391.1	24CDC		Papua_New_Guinea	Melanesia	Rodrigues et al., 2014
KF668392.1	10CDC		Ethiopia	Africa	Rodrigues et al., 2014
KF668393.1	13CDC		Honduras	Central_America	Rodrigues et al., 2014
KF668396.1	14CDC		El_Salvador	Central_America	Rodrigues et al., 2014
KF668399.1	48CDC		Afghanistan	Middle_East	Rodrigues et al., 2014
KF668400.1	49CDC		Thailand	Southeast_Asia	Rodrigues et al., 2014
KF668401.1	38CDC		Ethiopia	Africa	Rodrigues et al., 2014
KF668402.1	51CDC		Belize	Central_America	Rodrigues et al., 2014
KF668403.1	41CDC		Guatemala	Central_America	Rodrigues et al., 2014
KF668404.1	43CDC		Korea	China/Korea	Rodrigues et al., 2014
KF668407.1	47CDC		India	South_Asia	Rodrigues et al., 2014
KF668408.1	42CDC		Honduras	Central_America	Rodrigues et al., 2014
KF668410.1	50CDC		Vanuatu	Melanesia	Rodrigues et al., 2014
KF668411.1	46CDC		Ethiopia	Africa	Rodrigues et al., 2014
KF668412.1	6CDC		India	South_Asia	Rodrigues et al., 2014
KF668413.1	44CDC		India	South_Asia	Rodrigues et al., 2014
KF668416.1	22CDC		Ecuador	South_America	Rodrigues et al., 2014
KF668418.1	59CDC		South_America	South_America	Rodrigues et al., 2014
KF668421.1	52CDC		India	South_Asia	Rodrigues et al., 2014
KF668423.1	39CDC		Ethiopia	Africa	Rodrigues et al., 2014
KF668424.1	4726CDC		India	South_Asia	Rodrigues et al., 2014
KF668425.1	4797CDC		India	South_Asia	Rodrigues et al., 2014
KF668426.1	4836CDC		India	South_Asia	Rodrigues et al., 2014
KF668427.1	4879CDC		India	South_Asia	Rodrigues et al., 2014
KF6684281	4891CDC		India	South_Asia	Rodrigues et al., 2014
KF668429.1	5073CDC		India	South_Asia	Rodrigues et al., 2014
KF668430.1	43DBRAZIL	Acre	Brazil	South_America	Rodrigues et al., 2014
KF668431.1	176BBRAZIL	Acre	Brazil	South_America	Rodrigues et al., 2014
KF668432.1	95BRAZIL	Acre	Brazil	South_America	Rodrigues et al., 2014
KF668433.1	MARCIABRAZIL	Acre	Brazil	South_America	Rodrigues et al., 2014
KF668434.1	294DBRAZIL	Acre	Brazil	South_America	Rodrigues et al., 2014
KF668435.1	133DBRAZIL	Acre	Brazil	South_America	Rodrigues et al., 2014
KF668436.1	182DBRAZIL	Acre	Brazil	South_America	Rodrigues et al., 2014
KF668437.1	PM04PANAMA		Panama	Central_America	Rodrigues et al., 2014
KF668438.1	PM10PANAMA		Panama	Central_America	Rodrigues et al., 2014
KF668439.1	PE10PANAMA		Panama	Central_America	Rodrigues et al., 2014
KF668440.1	PA12PANAMA		Panama	Central_America	Rodrigues et al., 2014
KF668441.1	PA19PANAMA		Panama	Central_America	Rodrigues et al., 2014
KF668442.1	PE09_PANAMA		Panama	Central_America	Rodrigues et al., 2014
JQ240429.1	V08B28		Myanmar	Southeast_Asia	Miao et al., 2012
JQ240428.1	V08B21		Myanmar	Southeast_Asia	Miao et al., 2012
JQ240427.1	V08B20		Myanmar	Southeast_Asia	Miao et al., 2012
JQ240426.1	V08B19		Myanmar	Southeast_Asia	Miao et al., 2012
JQ240425.1	V08B18		Myanmar	Southeast_Asia	Miao et al., 2012
JQ240424.1	V08B17		Myanmar	Southeast_Asia	Miao et al., 2012
JQ240423.1	V08B15		Myanmar	Southeast_Asia	Miao et al., 2012
JQ240422.1	V08A38		Myanmar	Southeast_Asia	Miao et al., 2012
JQ240421.1	V08A37		Myanmar	Southeast_Asia	Miao et al., 2012
JQ240420.1	V08A36		Myanmar	Southeast_Asia	Miao et al., 2012
JQ240419.1	V08A35		Myanmar	Southeast_Asia	Miao et al., 2012
JQ240418.1	V08A34		Myanmar	Southeast_Asia	Miao et al., 2012
JQ240417.1	V08A33		Myanmar	Southeast_Asia	Miao et al., 2012
JQ240416.1	V08A32		Myanmar	Southeast_Asia	Miao et al., 2012
JQ240415.1	V08A31		Myanmar	Southeast_Asia	Miao et al., 2012
JQ240414.1	V08A30		Myanmar	Southeast_Asia	Miao et al., 2012
JQ240413.1	V08A29		Myanmar	Southeast_Asia	Miao et al., 2012
JQ240412.1	V08A28		Myanmar	Southeast_Asia	Miao et al., 2012
JQ240411.1	V08A27		Myanmar	Southeast_Asia	Miao et al., 2012
JQ240410.1	V08A26		Myanmar	Southeast_Asia	Miao et al., 2012
JQ240409.1	V08A25		Myanmar	Southeast_Asia	Miao et al., 2012
JQ240408.1	V08A24		Myanmar	Southeast_Asia	Miao et al., 2012
JQ240407.1	V08A23		Myanmar	Southeast_Asia	Miao et al., 2012
JQ240406.1	V08A22		Myanmar	Southeast_Asia	Miao et al., 2012
JQ240405.1	V08A21		Myanmar	Southeast_Asia	Miao et al., 2012
JQ240404.1	V08A20		Myanmar	Southeast_Asia	Miao et al., 2012
JQ240403.1	V08A19		Myanmar	Southeast_Asia	Miao et al., 2012
JQ240402.1	V08A18		Myanmar	Southeast_Asia	Miao et al., 2012
JQ240401.1	V08A17		Myanmar	Southeast_Asia	Miao et al., 2012
JQ240400.1	V08A16		Myanmar	Southeast_Asia	Miao et al., 2012
JQ240399.1	V08A15		Myanmar	Southeast_Asia	Miao et al., 2012
JQ240398.1	PJ7		Myanmar	Southeast_Asia	Miao et al., 2012
JQ240397.1	PJ6		Myanmar	Southeast_Asia	Miao et al., 2012
JQ240396.1	MD335		Myanmar	Southeast_Asia	Miao et al., 2012
JQ240395.1	GX9	Guizhou	China	China/Korea	Miao et al., 2012
JQ240394.1	GX8	Guizhou	China	China/Korea	Miao et al., 2012
JQ240393.1	GX7	Guizhou	China	China/Korea	Miao et al., 2012
JQ240392.1	GX6	Guizhou	China	China/Korea	Miao et al., 2012
JQ240391.1	GX5	Guizhou	China	China/Korea	Miao et al., 2012
JQ240390.1	GX4	Guizhou	China	China/Korea	Miao et al., 2012
JQ240389.1	GX30	Guizhou	China	China/Korea	Miao et al., 2012
JQ240388.1	GX3	Guizhou	China	China/Korea	Miao et al., 2012
JQ240387.1	GX29	Guizhou	China	China/Korea	Miao et al., 2012
JQ240386.1	GX28	Guizhou	China	China/Korea	Miao et al., 2012
JQ240385.1	GX27	Guizhou	China	China/Korea	Miao et al., 2012
JQ240384.1	GX26	Guizhou	China	China/Korea	Miao et al., 2012
JQ240383.1	GX24	Guizhou	China	China/Korea	Miao et al., 2012
JQ240382.1	GX23	Guizhou	China	China/Korea	Miao et al., 2012
JQ240381.1	GX22	Guizhou	China	China/Korea	Miao et al., 2012
JQ240380.1	GX21	Guizhou	China	China/Korea	Miao et al., 2012
JQ240379.1	GX20	Guizhou	China	China/Korea	Miao et al., 2012
JQ240378.1	GX19	Guizhou	China	China/Korea	Miao et al., 2012
JQ240377.1	GX18	Guizhou	China	China/Korea	Miao et al., 2012
JQ240376.1	GX17	Guizhou	China	China/Korea	Miao et al., 2012
JQ240375.1	GX15	Guizhou	China	China/Korea	Miao et al., 2012
JQ240374.1	GX14	Guizhou	China	China/Korea	Miao et al., 2012
JQ240373.1	GX13	Guizhou	China	China/Korea	Miao et al., 2012
JQ240372.1	GX12	Guizhou	China	China/Korea	Miao et al., 2012
JQ240371.1	GX11	Guizhou	China	China/Korea	Miao et al., 2012
JQ240370.1	GX10	Guizhou	China	China/Korea	Miao et al., 2012
JQ240369.1	GW5	Guizhou	China	China/Korea	Miao et al., 2012
JQ240368.1	GW4	Guizhou	China	China/Korea	Miao et al., 2012
JQ240367.1	GW3	Guizhou	China	China/Korea	Miao et al., 2012
JQ240366.1	200678	Anhui	China	China/Korea	Miao et al., 2012
JQ240365.1	200677	Anhui	China	China/Korea	Miao et al., 2012
JQ240364.1	200676	Anhui	China	China/Korea	Miao et al., 2012
JQ240363.1	200674	Anhui	China	China/Korea	Miao et al., 2012
JQ240362.1	200672	Anhui	China	China/Korea	Miao et al., 2012
JQ240361.1	200669	Anhui	China	China/Korea	Miao et al., 2012
JQ240360.1	200667	Anhui	China	China/Korea	Miao et al., 2012
JQ240359.1	200666	Anhui	China	China/Korea	Miao et al., 2012
JQ240358.1	200665	Anhui	China	China/Korea	Miao et al., 2012
JQ240357.1	200659	Anhui	China	China/Korea	Miao et al., 2012
JQ240356.1	200657	Anhui	China	China/Korea	Miao et al., 2012
JQ240355.1	200652	Anhui	China	China/Korea	Miao et al., 2012
JQ240354.1	200649	Anhui	China	China/Korea	Miao et al., 2012
JQ240353.1	200647	Anhui	China	China/Korea	Miao et al., 2012
JQ240352.1	200646	Anhui	China	China/Korea	Miao et al., 2012
JQ240351.1	200645	Anhui	China	China/Korea	Miao et al., 2012
JQ240350.1	200644	Anhui	China	China/Korea	Miao et al., 2012
JQ240349.1	200639	Anhui	China	China/Korea	Miao et al., 2012
JQ240348.1	200633	Anhui	China	China/Korea	Miao et al., 2012
JQ240347.1	200632	Anhui	China	China/Korea	Miao et al., 2012
JQ240346.1	200629	Anhui	China	China/Korea	Miao et al., 2012
JQ240345.1	200627	Anhui	China	China/Korea	Miao et al., 2012
JQ240344.1	200626	Anhui	China	China/Korea	Miao et al., 2012
JQ240343.1	200622	Anhui	China	China/Korea	Miao et al., 2012
JQ240342.1	200621	Anhui	China	China/Korea	Miao et al., 2012
JQ240341.1	200620	Anhui	China	China/Korea	Miao et al., 2012
JQ240340.1	200619	Anhui	China	China/Korea	Miao et al., 2012
JQ240339.1	200618	Anhui	China	China/Korea	Miao et al., 2012
JQ240338.1	200617	Anhui	China	China/Korea	Miao et al., 2012
JQ240337.1	200616	Anhui	China	China/Korea	Miao et al., 2012
JQ240336.1	200611	Anhui	China	China/Korea	Miao et al., 2012
JQ240335.1	200608	Anhui	China	China/Korea	Miao et al., 2012
JQ240334.1	200606	Anhui	China	China/Korea	Miao et al., 2012
JQ240333.1	200604	Anhui	China	China/Korea	Miao et al., 2012
JQ240332.1	200603	Anhui	China	China/Korea	Miao et al., 2012
JQ240331.1	200601	Anhui	China	China/Korea	Miao et al., 2012
KY923373	XOC51	Alexishafen	Papua_New_Guinea	Melanesia	This study
KY923374	XIA4000	Alexishafen	Papua_New_Guinea	Melanesia	This study
KY923375	XIA5800	Alexishafen	Papua_New_Guinea	Melanesia	This study
KY923376	XIA20100	Alexishafen	Papua_New_Guinea	Melanesia	This study
KY923377	XIA20800	Alexishafen	Papua_New_Guinea	Melanesia	This study
KY923378	XIA25800	Alexishafen	Papua_New_Guinea	Melanesia	This study
KY923379	XIA31200	Alexishafen	Papua_New_Guinea	Melanesia	This study
KY923380	XIA33800	Alexishafen	Papua_New_Guinea	Melanesia	This study
KY923381	XIA34300	Alexishafen	Papua_New_Guinea	Melanesia	This study
KY923382	XIA36300	Alexishafen	Papua_New_Guinea	Melanesia	This study
KY923383	XIA39000	Alexishafen	Papua_New_Guinea	Melanesia	This study
KY923384	XIA41400	Alexishafen	Papua_New_Guinea	Melanesia	This study
KY923385	XIA44500	Alexishafen	Papua_New_Guinea	Melanesia	This study
KY923386	XIA45500	Alexishafen	Papua_New_Guinea	Melanesia	This study
KY923387	XIA46800	Alexishafen	Papua_New_Guinea	Melanesia	This study
KY923388	XIA49100	Alexishafen	Papua_New_Guinea	Melanesia	This study
KY923389	XIA49200	Alexishafen	Papua_New_Guinea	Melanesia	This study
KY923390	XIA51100	Alexishafen	Papua_New_Guinea	Melanesia	This study
KY923391	XIA54300	Alexishafen	Papua_New_Guinea	Melanesia	This study
KY923392	XIA55700	Alexishafen	Papua_New_Guinea	Melanesia	This study
KY923393	XIA56300	Alexishafen	Papua_New_Guinea	Melanesia	This study
KY923394	XIA36900	Alexishafen	Papua_New_Guinea	Melanesia	This study
KY923395	XIA13700	Alexishafen	Papua_New_Guinea	Melanesia	This study
KY923396	XIA44400	Alexishafen	Papua_New_Guinea	Melanesia	This study
KY923397	XIA43700	Alexishafen	Papua_New_Guinea	Melanesia	This study
KY923398	XOC151	Ilaita	Papua_New_Guinea	Melanesia	This study
KY923399	XOC171	Ilaita	Papua_New_Guinea	Melanesia	This study
KY923400	XOC478	Ilaita	Papua_New_Guinea	Melanesia	This study
KY923401	XOC542	Ilaita	Papua_New_Guinea	Melanesia	This study
KY923402	XOC543	Ilaita	Papua_New_Guinea	Melanesia	This study
KY923403	XOC1569	Ilaita	Papua_New_Guinea	Melanesia	This study
KY923404	XOC490	Ilaita	Papua_New_Guinea	Melanesia	This study
KY923405	XOC991	Ilaita	Papua_New_Guinea	Melanesia	This study
KY923406	XOC420	Ilaita	Papua_New_Guinea	Melanesia	This study
KY923407	XOC102	Ilaita	Papua_New_Guinea	Melanesia	This study
KY923408	XOC417	Ilaita	Papua_New_Guinea	Melanesia	This study
KY923409	XOD306	Ilaita	Papua_New_Guinea	Melanesia	This study
KY923410	XOD318	Ilaita	Papua_New_Guinea	Melanesia	This study
KY923411	XOC384	Ilaita	Papua_New_Guinea	Melanesia	This study
KY923412	6006PNG	Sigmaru	Papua_New_Guinea	Melanesia	This study
KY923413	6010PNG	Kunjingini	Papua_New_Guinea	Melanesia	This study
KY923414	1093PNG	Sigmaru	Papua_New_Guinea	Melanesia	This study
KY923415	1094PNG	Sigmaru	Papua_New_Guinea	Melanesia	This study
KY923416	2003PNG	Sigmaru	Papua_New_Guinea	Melanesia	This study
KY923417	2027PNG	Sigmaru	Papua_New_Guinea	Melanesia	This study
KY923418	8004PNG	Sigmaru	Papua_New_Guinea	Melanesia	This study
KY923419	8010PNG	Sigmaru	Papua_New_Guinea	Melanesia	This study
KY923420	8017PNG	Sigmaru	Papua_New_Guinea	Melanesia	This study
KY923421	8012PNG	Sigmaru	Papua_New_Guinea	Melanesia	This study
KY923422	8007PNG	Sigmaru	Papua_New_Guinea	Melanesia	This study
KY923423	8006PNG	Sigmaru	Papua_New_Guinea	Melanesia	This study
KY923424	1089PNG	Sigmaru	Papua_New_Guinea	Melanesia	This study
KY923298	1V1	Acre	Brazil	South_America	This study
KY923299	2V1	Acre	Brazil	South_America	This study
KY923300	3V1	Acre	Brazil	South_America	This study
KY923301	5V1	Acre	Brazil	South_America	This study
KY923302	6V1	Acre	Brazil	South_America	This study
KY923303	9V1	Acre	Brazil	South_America	This study
KY923304	12V1	Acre	Brazil	South_America	This study
KY923305	13V1	Acre	Brazil	South_America	This study
KY923306	14V1	Acre	Brazil	South_America	This study
KY923307	15V1	Acre	Brazil	South_America	This study
KY923308	17V1	Acre	Brazil	South_America	This study
KY923309	17V2	Acre	Brazil	South_America	This study
KY923310	18V2	Acre	Brazil	South_America	This study
KY923311	19V1	Acre	Brazil	South_America	This study
KY923312	MT1393	Machadinho_Dóeste_Rondonia	Brazil	South_America	This study
KY923313	MT1347	Machadinho_Dóeste_Rondonia	Brazil	South_America	This study
KY923314	k4128	Machadinho_Dóeste_Rondonia	Brazil	South_America	This study
KY923315	AP04	Macapá_Amapa	Brazil	South_America	This study
KY923316	AP17	Macapá_Amapa	Brazil	South_America	This study
KY923317	PA14	Augusto_Correia_Para	Brazil	South_America	This study
KY923318	MT128	Feliz_Natal_MatoGrosso	Brazil	South_America	This study
KY923319	CC01		Panama	Central_America	This study
KY923320	VE06		Panama	Central_America	This study
KY923321	DA28		Panama	Central_America	This study
KY923322	VE01		Panama	Central_America	This study
KY923323	DA07		Panama	Central_America	This study
KY923324	DA06		Panama	Central_America	This study
KY923325	CC02		Panama	Central_America	This study
KY923326	DA05		Panama	Central_America	This study
KY923327	P001		Panama	Central_America	This study
KY923328	DA01		Panama	Central_America	This study
KY923329	DA27		Panama	Central_America	This study
KY923330	P005		Panama	Central_America	This study
KY923331	PM06		Panama	Central_America	This study
KY923332	PE02		Panama	Central_America	This study
KY923333	PE07		Panama	Central_America	This study
KY923334	PM07		Panama	Central_America	This study
KY923335	VE04		Panama	Central_America	This study
KY923336	VE07		Panama	Central_America	This study
KY923337	CC04		Panama	Central_America	This study
KY923338	P002		Panama	Central_America	This study
KY923339	CC06		Panama	Central_America	This study
KY923340	BT22		Panama	Central_America	This study
KY923341	BT08		Panama	Central_America	This study
KY923342	PM03		Panama	Central_America	This study
KY923343	PE09		Panama	Central_America	This study
KY923344	P003		Panama	Central_America	This study
KY923345	PM08		Panama	Central_America	This study
KY923346	PM04		Panama	Central_America	This study
KY923347	P006		Panama	Central_America	This study
KY923348	PE06		Panama	Central_America	This study
KY923349	VE02		Panama	Central_America	This study
KY923350	PE05		Panama	Central_America	This study
AY800110	Psimium		Brazil	South_America	Mu et al., 2005
KY923289	SS3Ps	Sao_Paulo	Brazil	South_America	This study
KY923290	139Ps	Sao_Paulo	Brazil	South_America	This study
KY923291	Bl65Ps	Santa_Catarina	Brazil	South_America	This study
KY923292	R5Ps	Rio_Grande_do_Sul	Brazil	South_America	This study
KY923293	160Ps	Sao_Paulo	Brazil	South_America	This study
KY923294	121Ps	Sao_Paulo	Brazil	South_America	This study
KY923295	95Ps	Sao_Paulo	Brazil	South_America	This study
KY923296	97Ps	Sao_Paulo	Brazil	South_America	This study
KY923297	45Ps	Sao_Paulo	Brazil	South_America	This study
KY923351	1312MT	Espirito_Santo_Atlantic_Forest	Brazil	South_America	This study
KY923352	JSB62_MT	Espirito_Santo_Atlantic_Forest	Brazil	South_America	This study
KY923353	1565MT	Espirito_Santo_Atlantic_Forest	Brazil	South_America	This study
KY923354	GAB847_MT	Espirito_Santo_Atlantic_Forest	Brazil	South_America	This study
KY923355	RO54_MT	Espirito_Santo_Atlantic_Forest	Brazil	South_America	This study
KY923356	VC57MT	Espirito_Santo_Atlantic_Forest	Brazil	South_America	This study
KY923357	1272MT	Espirito_Santo_Atlantic_Forest	Brazil	South_America	This study
KY923358	OJA51_MT	Espirito_Santo_Atlantic_Forest	Brazil	South_America	This study
KY923359	1411MT	Espirito_Santo_Atlantic_Forest	Brazil	South_America	This study
KY923360	1760MT	Espirito_Santo_Atlantic_Forest	Brazil	South_America	This study
KY923361	1451MT	Espirito_Santo_Atlantic_Forest	Brazil	South_America	This study
KY923362	ACC54_MT	Espirito_Santo_Atlantic_Forest	Brazil	South_America	This study
KY923363	FW63MT	Espirito_Santo_Atlantic_Forest	Brazil	South_America	This study
KY923364	MA5M61_MT	Espirito_Santo_Atlantic_Forest	Brazil	South_America	This study
KY923365	SV555_MT	Espirito_Santo_Atlantic_Forest	Brazil	South_America	This study
KY923366	143MT	Espirito_Santo_Atlantic_Forest	Brazil	South_America	This study
KY923367	40MT	Espirito_Santo_Atlantic_Forest	Brazil	South_America	This study
KY923368	103_03MT	Espirito_Santo_Atlantic_Forest	Brazil	South_America	This study
KY923369	111MT	Espirito_Santo_Atlantic_Forest	Brazil	South_America	This study
KY923370	761MT	Espirito_Santo_Atlantic_Forest	Brazil	South_America	This study
KY923371	ALNL53MT	Espirito_Santo_Atlantic_Forest	Brazil	South_America	This study
KY923372	AJR54_MT	Espirito_Santo_Atlantic_Forest	Brazil	South_America	This study
